# Supplementary material for: Ensembles of Spiking Neurons with Noise Support Optimal Probabilistic Inference in a Dynamically Changing Environment
Source: PLoS Comput Biol. 2014 Oct 23;10(10):e1003859. doi: 10.1371/journal.pcbi.1003859 (PMC4207607; doi:10.1371/journal.pcbi.1003859)
Supplement: Dataset S1 — Matlab source files for all simulations. (ZIP) [file pcbi.1003859.s001.zip]

Archive with 78 entries (67 files):
- SuppData_S1/
- SuppData_S1/ambiguous_target_task_small_ensembles/
- SuppData_S1/ambiguous_target_task_small_ensembles/data_cisek_smallensembles.mat
- SuppData_S1/ambiguous_target_task_small_ensembles/spf_cisek_smallensembles.m
- SuppData_S1/fig01_cisek_3D/
- SuppData_S1/fig01_cisek_3D/make_fig_cisek_fig1.m
- SuppData_S1/fig01_cisek_3D/spf_cisek_fig1.m
- SuppData_S1/fig05_evidence_test/
- SuppData_S1/fig05_evidence_test/circuit_schema_ev_test.png
- SuppData_S1/fig05_evidence_test/make_fig_evidence_test.m
- SuppData_S1/fig05_evidence_test/spf_test_evidence_multi.m
- SuppData_S1/fig05_evidence_test/spf_test_evidence_single.m
- SuppData_S1/fig06_cisek/
- SuppData_S1/fig06_cisek/circuit_schema_cisek.png
- SuppData_S1/fig06_cisek/make_fig_cisek_circ_and_act.m
- SuppData_S1/fig06_cisek/spf_cisek.m
- SuppData_S1/fig07_pr_test/
- SuppData_S1/fig07_pr_test/circuit_schema_pr_test2.png
- SuppData_S1/fig07_pr_test/make_fig_pr_test.m
- SuppData_S1/fig07_pr_test/spf_test_transition.m
- SuppData_S1/fig07_pr_test/spf_test_tr_single.m
- SuppData_S1/fig08_bf/
- SuppData_S1/fig08_bf/get_fork_transitions.m
- SuppData_S1/fig08_bf/hmm_fork3.png
- SuppData_S1/fig08_bf/hmm_fork_context3.png
- SuppData_S1/fig08_bf/make_figure8.m
- SuppData_S1/fig08_bf/spf_fork_context.m
- SuppData_S1/fig08_bf/spf_fork_test_all.m
- SuppData_S1/fig08_bf/subplot_hmm_noest.m
- SuppData_S1/fig10_self_localization/
- SuppData_S1/fig10_self_localization/make_fig_navigation_context.m
- SuppData_S1/fig10_self_localization/navigation_context.mat
- SuppData_S1/fig10_self_localization/spf_navigation_context.m
- SuppData_S1/fig10_self_localization/util_functions/
- SuppData_S1/fig10_self_localization/util_functions/build_HMM_transitions_maze_context.m
- SuppData_S1/fig10_self_localization/util_functions/calc_maze_rate.m
- SuppData_S1/fig10_self_localization/util_functions/draw_observations_navigation.m
- SuppData_S1/fig10_self_localization/util_functions/draw_states_navigation.m
- SuppData_S1/fig10_self_localization/util_functions/play_navigation_movie.m
- SuppData_S1/fig10_self_localization/util_functions/plot_circle.m
- SuppData_S1/fig10_self_localization/util_functions/plot_geometry_arrows.m
- SuppData_S1/fig10_self_localization/util_functions/plot_navigation_probs.m
- SuppData_S1/fig11_cisek_context/
- SuppData_S1/fig11_cisek_context/circuit_schema_cisek_context.png
- SuppData_S1/fig11_cisek_context/ff_probs_cisek_state.m
- SuppData_S1/fig11_cisek_context/make_fig_cisek_context.m
- SuppData_S1/fig11_cisek_context/spf_cisek_context.m
- SuppData_S1/PF_sharedfiles/
- SuppData_S1/PF_sharedfiles/draw_context_spikes.m
- SuppData_S1/PF_sharedfiles/draw_observations_only3.m
- SuppData_S1/PF_sharedfiles/draw_states_and_observations_cisek_simple.m
- SuppData_S1/PF_sharedfiles/draw_states_only.m
- SuppData_S1/PF_sharedfiles/draw_states_only_context.m
- SuppData_S1/PF_sharedfiles/draw_vec.m
- SuppData_S1/PF_sharedfiles/draw_vec_indep.m
- SuppData_S1/PF_sharedfiles/estimate_state.m
- SuppData_S1/PF_sharedfiles/est_error.m
- SuppData_S1/PF_sharedfiles/ff_probs_cisek_fixate.m
- SuppData_S1/PF_sharedfiles/ff_probs_cisek_mot.m
- SuppData_S1/PF_sharedfiles/ff_rates_complex.m
- SuppData_S1/PF_sharedfiles/ff_rates_gauss.m
- SuppData_S1/PF_sharedfiles/ff_weights_motor.m
- SuppData_S1/PF_sharedfiles/get_mus.m
- SuppData_S1/PF_sharedfiles/get_state_index.m
- SuppData_S1/PF_sharedfiles/GlobalTextAxis.m
- SuppData_S1/PF_sharedfiles/markov_model_move.m
- SuppData_S1/PF_sharedfiles/plot_hmm_spikes.m
- SuppData_S1/PF_sharedfiles/run_neural_readout_lin.m
- SuppData_S1/PF_sharedfiles/run_optimal_bobrowski.m
- SuppData_S1/PF_sharedfiles/run_optimal_bobrowski_context.m
- SuppData_S1/PF_sharedfiles/run_spf_context.m
- SuppData_S1/PF_sharedfiles/run_spf_context_elementwise.m
- SuppData_S1/PF_sharedfiles/run_spf_full_linear_logweights4.m
- SuppData_S1/PF_sharedfiles/run_spf_full_linear_logweights4_test.m
- SuppData_S1/PF_sharedfiles/save_query.m
- SuppData_S1/PF_sharedfiles/SetFigureSize.m
- SuppData_S1/PF_sharedfiles/SetFigureSize_2.m
- SuppData_S1/PF_sharedfiles/spikify_observations_2.m
