# Supplementary material for: Ensembles of Spiking Neurons with Noise Support Optimal Probabilistic Inference in a Dynamically Changing Environment
Source: PLoS Comput Biol. 2014 Oct 23;10(10):e1003859. doi: 10.1371/journal.pcbi.1003859 (PMC4207607; doi:10.1371/journal.pcbi.1003859)
Supplement: Dataset S1 — Matlab source files for all simulations. (ZIP) [file pcbi.1003859.s001.zip › SuppData_S1/ambiguous_target_task_small_ensembles/spf_cisek_smallensembles.m]

%%%%%%%%%%%%%%%%%%%%%%%%%%%%%%%%%%%%%%%%%%%%%%%%%%%%%%%%%%%%%%%
% spf_cisek_fig1.m
% Simulation for ambiguous target task
% with small ensemble sizes (see Discussion)
% Legenstein and Maass 2014
% Ensembles of spiking neurons with noise support optimal
% probabilistic inference in a dynamically changing environment
%%%%%%%%%%%%%%%%%%%%%%%%%%%%%%%%%%%%%%%%%%%%%%%%%%%%%%%%%%%%%%%


close all
clear all

addpath ../PF_sharedfiles/

%%%%%%%%%%%%%%%%%%%%%%%%%%%%%%%%%%%%%%%%%
%% Parameters
%%%%%%%%%%%%%%%%%%%%%%%%%%%%%%%%%%%%%%%%%
params.dt = 0.5e-3;  % simulation time step

Ndir = 8;            % Nb. of directions
Ncol = 2;            % Nb. of colors
Nnrn_per_input = 20; % Nb. of neurons per observable

Nhidden = Ndir*Ncol;          % Nb. of hidden states
Nobserv = (Ndir*Ncol+Ncol+1); % Nb. of observables y (1-Nhidden...SC; Nhidden+(1,2)...CC; Nhidden+3...Fixate)

params.N_runs = 100;      % Nb. of simulation runs
params.N = Nhidden;       % Nb. of hidden states of random variable
params.M = Nobserv;       % Nb. of observables y
params.K = 40;           % estimation sample size
params.Knrn = 100;       % Nb. of neurons per hidden state
params.norm_fact = 500;   % for lateral inhibition. I_0^lat = params.norm_fact/params.K
params.Knrn_mot = 100;    % Nb. of neurons per state for motor readout
params.K_mot = 80;        % estimation sample size for motor readout

N = params.N;
M = params.M;
K = params.K;
Knrn = params.Knrn;

%% Parameters for experiment timing (in sec)
Times.CHT = 0.1; 
Times.SC = 0.15; 
Times.MEM = 0.15; 
Times.CC = 0.25; 
params.Times = Times;

prob_col = 1;                  % Prob. to observe the corresponding color in a p-c state
params.EPSP_length_tau = 0.02; % tau = length of EPSPs [sec]
params.rho_0 = 1/params.EPSP_length_tau;
params.rho_inp = 5;            % rate for active inputs [Hz]
params.rho_noinp = 0.1;        % rate for inactive inputs [Hz]


% Dynamics model
Q = zeros(Nhidden);
[mu, dummy] = get_mus(Q,params);
params.mu = mu;

%% Define lambda (observation model)
lambda = ff_probs_cisek_fixate(Ndir,Ncol,prob_col);
lambda = lambda(:,1:end-1); %% the above contained a CHT state which is not modeled anymore
lambda_nw = lambda;
lambda_nw = lambda_nw*params.rho_inp;
lambda_nw(lambda_nw==0)=params.rho_noinp;
%% replicate inputs for more input neurons per line
lambda_nw2 = [];
for i=1:size(lambda_nw,1)
  for j=1:Nnrn_per_input
    lambda_nw2 = [lambda_nw2;lambda_nw(i,:)];
  end
end
lambda_nw = lambda_nw2;
clear lambda_nw2;
params.M = size(lambda_nw,1); % Adapt number of input neurons

params.lambda = lambda;

errors = zeros(params.N_runs,1);
probs = zeros(params.N_runs,1);
err = zeros(1,params.N_runs);

prior_state = ones(Nhidden,1)/Nhidden; % no info on prior state
lambda_mot = ff_probs_cisek_mot(Nhidden,Knrn,Ndir);
W_mot = ff_weights_motor(params.Knrn_mot,lambda_mot);

for run = 1:params.N_runs
  [X,Y] = draw_states_and_observations_cisek_simple(Times,params.dt,Ndir,Ncol,mu,lambda,1,3); % define state
  [S_renew, Spikes] = spikify_observations_2(Y,params.rho_noinp,params.rho_inp,params.dt,params.dt,0.02,true,Nnrn_per_input);
  [Z, U, pZ, Zstate_syn,pZ_ev,Zstate_syn_tr] = run_spf_full_linear_logweights4(params,Spikes,mu,lambda_nw, prior_state);

  % Motor output
  [Z_mot, pZ_mot] = run_neural_readout_lin(params,Zstate_syn,W_mot);
  if run==1
    Z_mot_all = zeros(size(Z_mot,1),size(Z_mot,2),params.N_runs);
  end
  Z_mot_all(:,:,run) = Z_mot; 
  Zsum = sum(Zstate_syn,1);
  Zsum(Zsum==0) = 1;
  Znorm = Zstate_syn;
  for i=1:size(Znorm,1)
    Znorm(i,:)= Znorm(i,:)./Zsum;
  end
  Snorm = zeros(N,size(Znorm,2));
  for i=1:N
    Snorm(i,:) = sum(Znorm((i-1)*Knrn+1:i*Knrn,:),1);
  end
  Ssmooth = [];
  for i=1:floor(size(Snorm,2)/50)
    Ssmooth = [Ssmooth,mean(Snorm(:,(i-1)*50+1:i*50),2)];
  end
  X_est = zeros(size(Snorm));
  for t=1:size(Snorm,2)
    [dummy,m] = max(Snorm(:,t));
    X_est(m(1),t)=1;
  end
  err(run) = find(X(:,end))~=find(X_est(:,end));
  if err(run)
    fprintf('-');
    %keyboard
  else
    fprintf('+');
  end
end

fprintf('\n');

%%%%%%%%%%%%%%%%%%%%%%%%%%%%%%%%%%%%
%% Plotting
%%%%%%%%%%%%%%%%%%%%%%%%%%%%%%%%%%%%

%% Plot Spikes
FS = 12;
figure; clf
subplot(2,1,1);
hold on;
set(gca,'FontSize',12);
zv = 0;
for i=1:5:size(Z,1)
  zv = zv+1;
  idx = find(Z(i,:));
  if ~isempty(idx)
    plot(idx*params.dt,i*ones(length(idx)),'k.','markersize',6);
  end
end
ylim([0,i]);
plot([Times.CHT,Times.CHT],[0,i],'color',[0.75,0.75,0.75]);
plot([Times.CHT+Times.SC,Times.CHT+Times.SC],[0,i],'color',[0.75,0.75,0.75]);
plot([Times.CHT+Times.SC+Times.MEM,Times.CHT+Times.SC+Times.MEM],[0,i],'color',[0.75,0.75,0.75]);
xlim([0,Times.CHT+Times.SC+Times.MEM+Times.CC]);
ylabel('neuron index','FontSize',12);
xlabel('t [s]','FontSize',12);
  
subplot(2,1,2);
hold on;
set(gca,'FontSize',12);
zv = 0;
for i=1:5:size(Z_mot,1)
  zv = zv+1;
  idx = find(Z_mot(i,:));
  if ~isempty(idx)
    plot(idx*params.dt,i*ones(length(idx)),'k.');
  end
end
ylim([0,i]);
plot([Times.CHT,Times.CHT],[0,i],'color',[0.75,0.75,0.75]);
plot([Times.CHT+Times.SC,Times.CHT+Times.SC],[0,i],'color',[0.75,0.75,0.75]);
plot([Times.CHT+Times.SC+Times.MEM,Times.CHT+Times.SC+Times.MEM],[0,i],'color',[0.75,0.75,0.75]);
xlim([0,Times.CHT+Times.SC+Times.MEM+Times.CC]);
ylabel('neuron index','FontSize',12);
xlabel('t [s]','FontSize',12);

if save_query()
  fname = sprintf('data_cisek_smallensembles.mat');
  save(fname,'params','Z_mot_all','err');
  fprintf('Results saved.\n');
else
  fprintf('Results not saved.\n');
end
