# Supplementary material for: Ensembles of Spiking Neurons with Noise Support Optimal Probabilistic Inference in a Dynamically Changing Environment
Source: PLoS Comput Biol. 2014 Oct 23;10(10):e1003859. doi: 10.1371/journal.pcbi.1003859 (PMC4207607; doi:10.1371/journal.pcbi.1003859)
Supplement: Dataset S1 — Matlab source files for all simulations. (ZIP) [file pcbi.1003859.s001.zip › SuppData_S1/fig01_cisek_3D/make_fig_cisek_fig1.m]

close all
clear all

load('data_cisek_fig1.mat');

figure; clf
PLOT_STATES = false;
hold on;
set(gca,'FontSize',12);
winsize = 20;            %% Temporal averaging
ws2 = 10;                %% Spatial averaging
Z_mot_all = Z_mot_all(:,:,err==0);  % do not use error trials
Z_mot_all = Z_mot_all(:,:,1:50);
Z_mot = mean(Z_mot_all,3);
Z_mot_tmp = Z_mot;

Z_mot_a = zeros(size(Z_mot,1),size(Z_mot,2)+winsize-1);
for i=1:size(Z_mot,1)
  Z_mot_a(i,:) = conv(Z_mot(i,:),ones(1,winsize)/winsize);
end
Z_mot_b = zeros(size(Z_mot_a,1)+ws2-1,size(Z_mot_a,2));
for i=1:size(Z_mot_a,2)
  Z_mot_b(:,i) = conv(Z_mot_a(:,i),ones(1,ws2)/ws2);
end
Z_mot_b = Z_mot_b(1:size(Z_mot,1),1:size(Z_mot,2));
Z_mot_b = Z_mot_b/(params.dt); % in Hz;
Z_mot_b = min(Z_mot_b,80);

Times = params.Times;
tt = [Times.CHT];
tt(2) = tt(1)+Times.SC;
tt(3) = tt(2)+Times.MEM;

mesh(Z_mot_b);
set(gca,'PlotBoxAspectRatio',[1,0.4,0.2]);
set(gca,'CameraPosition',[-21.7016*32 -1751.67*4 1291.22*2])

% plot lines indicating sc and color cue
tidx = (tt(1)+0.01)/params.dt;
plot3(tidx*ones(size(Z_mot_b,1),1),[1:size(Z_mot_b,1)],10+Z_mot_b(:,tidx),'color','k','linewidth',2)
tidx = (tt(3)+0.01)/params.dt;
plot3(tidx*ones(size(Z_mot_b,1),1),[1:size(Z_mot_b,1)],10+Z_mot_b(:,tidx),'color','k','linewidth',2)

set(gca,'xtick',[]);
set(gca,'ytick',[],'ztick',[]);
set(gca,'xlim',[1,size(Z_mot_b,2)]);
set(gca,'ylim',[1,size(Z_mot_b,1)]);
set(gca,'zlim',[0,120])
set(gca,'zcolor','w');
cb = colorbar;
title(cb,'activity [Hz]','FontSize',14);
set(cb,'FontSize',14);

addpath ../PF_sharedfiles/
if save_query('Save Figure [y/n]?')
  print(gcf,'-dpng','cisek_lin_for_fig1.png');
end
