# Supplementary material for: Ensembles of Spiking Neurons with Noise Support Optimal Probabilistic Inference in a Dynamically Changing Environment
Source: PLoS Comput Biol. 2014 Oct 23;10(10):e1003859. doi: 10.1371/journal.pcbi.1003859 (PMC4207607; doi:10.1371/journal.pcbi.1003859)
Supplement: Dataset S1 — Matlab source files for all simulations. (ZIP) [file pcbi.1003859.s001.zip › SuppData_S1/fig05_evidence_test/make_fig_evidence_test.m]

clear all
close all

addpath ../PF_sharedfiles/

%% define colors
gray = [.6,.6,.6];
gray2 = [.3,.3,.3];
%%%%%%%%%%%%%%%%%%%%%%%%%%%%%
% Background
%%%%%%%%%%%%%%%%%%%%%%%%%%%%%
img_circ = imread('circuit_schema_ev_test.png','png','BackgroundColor',[1,1,1]);fig_size_w = 14;
fig_size_h = fig_size_w*size(img_circ,1)/size(img_circ,2);

figure;
set(gcf,'color','w')

SetFigureSize_2(gcf,fig_size_w,fig_size_h);

ha = axes('units','normalized','position',[0 0 1 1]);
% Move the background axes to the bottom
uistack(ha,'bottom');

image(img_circ);
set(gca,'xcolor','w','ycolor','w','xtick',[],'ytick',[]);
axis('image')

x1 = 0.125; w1 = 0.25;
x2 = 0.6; w2 = 0.325;
%%%%%%%%%%%%%%%%%%%%%%%%%%%%%%%%%%%%%%%%%%%%%%%%%%%%%%%%%%%
%% Posterior summary
%%%%%%%%%%%%%%%%%%%%%%%%%%%%%%%%%%%%%%%%%%%%%%%%%%%%%%%%%%%
%% Fit
load evidence_test_multi.mat
a = load('evidence_test_single.mat');
axes('position',[x1,0.075,w1,0.225])
set(gca,'FontSize',12);
axis('equal');
plot([0,1],[0,1],'color',[0.5,0.5,0.5],'linewidth',2);
hold on;
plot(results.Ppost_opt_all,results.Ppost_all,'k.');
plot(a.results.P_opt(1),a.results.P_post(1),'+','color',gray2,'markersize',15);
xlabel('P_{opt}');
ylabel('P_{post}');
box('off');

%%%%%%%%%%%%%%%%%%%%%%%%%%%%%%%%%%%%%%%%%%%%%%%%%%%%%%%%%%%
%% Posterior single run
%%%%%%%%%%%%%%%%%%%%%%%%%%%%%%%%%%%%%%%%%%%%%%%%%%%%%%%%%%%
load evidence_test_single.mat
axes('position',[x2,0.075,w2,0.225])
set(gca,'FontSize',12);

params = results.params;
p1 = sum(results.Zstate_syn(1:2000,:));
p2 = sum(results.Zstate_syn(2001:end,:));
psum = p1+p2;
p1 = p1./psum;
p2 = p2./psum;

tt = results.tt;
time_obs = results.params.time_obs;
plot(tt*1000,results.P_opt1,'Color',gray,'linewidth',2); hold on;
plot(tt*1000,p1,'k','linewidth',2); 
text(35,0.6, 'P(v(t)=1|Y(t))', 'color','k','fontsize',12)
text(35,0.62, '~', 'color','k','fontsize',12)
text(35+28.7,0.6, 'Y', 'color','k','fontsize',12,'fontweight','bold')
text(10,0.79, 'P(v(t)=1|Y(t))', 'color',gray,'fontsize',12)
text(10+28.7,0.79, 'Y', 'color',gray,'fontsize',12,'fontweight','bold')

xlim([0,params.T*1000]);
ylim([0.5,0.8]);
box('off');
xlabel('t [ms]');

%%%%%%%%%%%%%%%%%%%%%%%%%%%%%%%%%%%%%%%%%%%%%%%%%%%%%%%%%%%
%% Posterior network activity
%%%%%%%%%%%%%%%%%%%%%%%%%%%%%%%%%%%%%%%%%%%%%%%%%%%%%%%%%%%

axes('position',[x2,0.475,w2,0.2])
set(gca,'FontSize',12);
hold on;
plot(tt*1000,mean(results.Zstate_syn(1:2000,:))*params.rho_0,'k','linewidth',2 );
plot(tt*1000,mean(results.Zstate_syn)*params.rho_0 ,'color',gray,'linewidth',2 )
xlim([0,params.T*1000]);
set(gca,'ylim',[4,12]);
xlabel('t [ms]');
ylabel('rate [Hz]');
box('off');
text(25,10.5, 'mean ensemble Z_{ev,1}', 'color','k','fontsize',10)
text(10,4.5, 'mean whole layer', 'color',gray,'fontsize',10)

%%%%%%%%%%%%%%%%%%%%%%%%%%%%%%%%%%%%%%%%%%%%%%%%%%%%%%%%%%%
%% Input spikes
%%%%%%%%%%%%%%%%%%%%%%%%%%%%%%%%%%%%%%%%%%%%%%%%%%%%%%%%%%%

axes('position',[x2,0.835,w2,0.1])
set(gca,'FontSize',12);
hold on;
time_obs = params.time_obs*1000;
line([time_obs(2),time_obs(2)],[0.2,0.8],'color','k','linewidth',2);
line([time_obs(1),time_obs(1)],[1.2,1.8],'color','k','linewidth',2);
xlim([0,params.T*1000]);
set(gca,'ytick',[]);
text(-7,0.5,'y_2','fontsize',12);
text(-7,1.5,'y_1','fontsize',12);
text(62,0.4,'t[ms]','fontsize',12);

if save_query('Save Figure [y/n]?')
  print('-depsc','evidence_test.eps');
end
