# Supplementary material for: Ensembles of Spiking Neurons with Noise Support Optimal Probabilistic Inference in a Dynamically Changing Environment
Source: PLoS Comput Biol. 2014 Oct 23;10(10):e1003859. doi: 10.1371/journal.pcbi.1003859 (PMC4207607; doi:10.1371/journal.pcbi.1003859)
Supplement: Dataset S1 — Matlab source files for all simulations. (ZIP) [file pcbi.1003859.s001.zip › SuppData_S1/fig05_evidence_test/spf_test_evidence_multi.m]

%%%%%%%%%%%%%%%%%%%%%%%%%%%%%%%%%%%%%%%%%%%%%%%%%%%%%%%%%%%%%%%
% spf_test_evidence_multi.m
% Simulation for Figure 5 in
% Legenstein and Maass 2014
% Ensembles of spiking neurons with noise support optimal
% probabilistic inference in a dynamically changing environment
%%%%%%%%%%%%%%%%%%%%%%%%%%%%%%%%%%%%%%%%%%%%%%%%%%%%%%%%%%%%%%%

close all
clear all

addpath ../PF_sharedfiles/

%%%%%%%%%%%%%%%%%%%%%%%%%%%%%%%%%%%%%%%%%
%% Parameters
%%%%%%%%%%%%%%%%%%%%%%%%%%%%%%%%%%%%%%%%%
params.dt = 0.5e-3; % simulation time step

params.N_runs = 100;    % Nb. of simulation runs
params.N = 2;           % Nb. of hidden states of random variable
params.M = 2;           % Nb. of observables y
params.K = 400;         % estimation sample size
params.Knrn = 2000;     % Nb. of neurons per hidden state
params.norm_fact = 200; % for lateral inhibition. I_0^lat = params.norm_fact/params.K

N = params.N;
M = params.M;
K = params.K;

params.T = 0.07; % simulation time in seconds
for i=1:M
  params.time_obs(i) = 0.02+0.005*(i-1);
end
params.EPSP_length_tau = 0.02; % tau = length of EPSPs [sec]
params.rho_0 = 1/params.EPSP_length_tau;
params.tau_epsp_in = params.EPSP_length_tau; % length of input EPSPs

time_steps = ceil(params.T/params.dt);

params.RAND_SEED = sum(100*clock);
rand('twister',params.RAND_SEED);

% Dynamics model: no dynamics
Q = [0,0;0,0];
[mu_nw, dummy] = get_mus(Q,params);
params.mu = mu_nw;
params.mu_nw = mu_nw;

%% Define lambda (feed-forward-probabilities)
prior_range = [0.1,0.9];
lambda_range = [5,20];  %[Hz]

EPSP_steps = round(1/(params.rho_0*params.dt));
EPSPin_steps = round(params.tau_epsp_in/params.dt);
tau = 1/params.rho_0;

for i=1:M
  time_obs_idx(i)= round(params.time_obs(i)/params.dt);
end
time_pre = params.time_obs(1);
time_pre_idx = time_obs_idx(1)-1;
time_post = 0.045;
time_post_idx = round(time_post/params.dt);
Ppre_all = zeros(params.N_runs,N);
Ppost_all = zeros(params.N_runs,N);
Ppost_opt_all = zeros(params.N_runs,N); 
prior_all = zeros(params.N_runs,N);
lambda_all = zeros(params.N_runs,M,N);

for run = 1:params.N_runs  
  lambda = rand(M,N);
  lambda = lambda*(lambda_range(2)-lambda_range(1))+lambda_range(1);
  lambda_sum = sum(lambda)';
  
  lambda_all(run,:,:) = lambda;
  params.lambda = lambda;
  prior_state(1) = rand(1)*(prior_range(2)-prior_range(1))+prior_range(1);
  prior_state(2) = 1-prior_state(1);
  prior_all(run,:) = prior_state;

  Y = zeros(M,time_steps);
  for i=1:M
    Y(i,time_obs_idx(i)) = 1;
  end
  S = Y;
  S_discr = Y;

  [Z, U, pZ_tr, Zstate_syn,pZ_ev_exp,Zstate_syn_tr] = run_spf_full_linear_logweights4(params,S,mu_nw,lambda, prior_state);
  Pest = zeros(N,time_steps);
  Pest_norm = sum(Zstate_syn);
  for i=1:N
    Pest(i,:) = sum(Zstate_syn((i-1)*params.Knrn+1:i*params.Knrn,:))./Pest_norm;
  end
  Ppre = Pest(:,time_pre_idx);
  Ppost = Pest(:,time_post_idx);
  Ppre_all(run,:) = Ppre';
  Ppost_all(run,:) = Ppost';
  Ppost_opt = Ppre.* exp(-(time_post-time_pre)*lambda_sum).* (prod(lambda.^repmat(sum(Y,2),1,2)))';
  Ppost_opt = Ppost_opt/sum(Ppost_opt);
  Ppost_opt_all(run,:) = Ppost_opt';

  fprintf('.');
end
fprintf('\n');

results.params = params;
results.Z = Z;
results.Zstate_syn = Zstate_syn;
results.lambda_all = lambda_all;
results.prior_all = prior_all;
results.Ppost_all = Ppost_all;
results.Ppost_opt_all = Ppost_opt_all;

%%%%%%%%%%%%%%%%%%%%%%%%%%%%%%%%%%%%
%% Plotting
%%%%%%%%%%%%%%%%%%%%%%%%%%%%%%%%%%%%
[val,idx] = sort(Ppost_opt_all(:,1));
figure; plot(Ppost_all(idx,1),'markersize',2);
hold on; plot(Ppost_opt_all(idx,1),'k','markersize',2);
title('Ppost');
legend('spf','opt');

fprintf('mean |Ppost - Ppost_opt| = %d\n',mean(abs(Ppost_all(:,1)-Ppost_opt_all(:,1))));
fprintf('mean (Ppost - Ppost_opt) = %d\n',mean(Ppost_all(:,1)-Ppost_opt_all(:,1)));

if save_query()
  save('evidence_test_multi.mat','results');
  fprintf('Results saved\n');
else
  fprintf('Results NOT saved\n');
end
