# Supplementary material for: Ensembles of Spiking Neurons with Noise Support Optimal Probabilistic Inference in a Dynamically Changing Environment
Source: PLoS Comput Biol. 2014 Oct 23;10(10):e1003859. doi: 10.1371/journal.pcbi.1003859 (PMC4207607; doi:10.1371/journal.pcbi.1003859)
Supplement: Dataset S1 — Matlab source files for all simulations. (ZIP) [file pcbi.1003859.s001.zip › SuppData_S1/fig05_evidence_test/spf_test_evidence_single.m]

%%%%%%%%%%%%%%%%%%%%%%%%%%%%%%%%%%%%%%%%%%%%%%%%%%%%%%%%%%%%%%%
% spf_test_evidence_single.m
% Simulation for Figure 5 in
% Legenstein and Maass 2014
% Ensembles of spiking neurons with noise support optimal
% probabilistic inference in a dynamically changing environment
%%%%%%%%%%%%%%%%%%%%%%%%%%%%%%%%%%%%%%%%%%%%%%%%%%%%%%%%%%%%%%%

close all
clear all

addpath ../PF_sharedfiles/

%%%%%%%%%%%%%%%%%%%%%%%%%%%%%%%%%%%%%%%%%
%% Parameters
%%%%%%%%%%%%%%%%%%%%%%%%%%%%%%%%%%%%%%%%%
params.dt = 0.5e-3; % simulation time step

params.N_runs = 1;      % Nb. of simulation runs
params.N = 2;           % Nb. of hidden states of random variable
params.M = 2;           % Nb. of observables y
params.K = 400;         % estimation sample size
params.Knrn = 2000;     % Nb. of neurons per hidden state
params.norm_fact = 200; % for lateral inhibition. I_0^lat = params.norm_fact/params.K

N = params.N;
M = params.M;
K = params.K;

params.T = 0.08; % simulation time in seconds
for i=1:M
  params.time_obs(i) = 0.02+0.005*(i-1);
end
params.EPSP_length_tau = 0.02; % tau = length of EPSPs [sec]
params.rho_0 = 1/params.EPSP_length_tau;
params.tau_epsp_in = params.EPSP_length_tau; % length of input EPSPs

time_steps = ceil(params.T/params.dt);

params.RAND_SEED = 8; % pick a reproduceable example
rand('twister',params.RAND_SEED);

% Dynamics model: no dynamics
Q = [0,0;0,0];
[mu_nw, dummy] = get_mus(Q,params);
params.mu = mu_nw;
params.mu_nw = mu_nw;

%% Define lambda (observation model)

EPSP_steps = round(1/(params.rho_0*params.dt));
EPSPin_steps = round(params.tau_epsp_in/params.dt);

for i=1:M
  time_obs(i)= round(params.time_obs(i)/params.dt);
end
time_pre = time_obs(1)-1;
time_post = time_obs(end)+EPSPin_steps+1;

lambda = [10, 15;5,12]'; % lambda(i,j) = lambda for observation i  and state j
lambda_sum = sum(lambda)';
  
params.lambda = lambda;
prior_state = [0.6;0.4];
Y = zeros(M,time_steps);
for i=1:M
  Y(i,time_obs(i)) = 1;
end
S = Y;
S_discr = Y;

[Z, U, pZ_tr, Zstate_syn,pZ_ev_exp,Zstate_syn_tr] = run_spf_full_linear_logweights4(params,S,mu_nw,lambda, prior_state);
Pest = zeros(N,time_steps);
Pest_norm = sum(Zstate_syn);
for i=1:N
  Pest(i,:) = sum(Zstate_syn((i-1)*params.Knrn+1:i*params.Knrn,:))./Pest_norm;
end
Ppre = prior_state;
Ppost = Pest(:,time_post);


% compute optimal posterior over time
tt = params.dt:params.dt:params.T;
nt = length(tt);
Nspikes_y1 = zeros(1,nt);
Nspikes_y2 = zeros(1,nt);
Nspikes_y1(time_obs(1):end)=1;
Nspikes_y2(time_obs(2):end)=1;
p_opt1 = Ppre(1)*exp(-tt*lambda_sum(1)).*(lambda(1,1).^Nspikes_y1).*(lambda(2,1).^Nspikes_y2);
p_opt2 = Ppre(2)*exp(-tt*lambda_sum(2)).*(lambda(1,2).^Nspikes_y1).*(lambda(2,2).^Nspikes_y2);
P_opt1 = p_opt1./(p_opt1+p_opt2); % for state 1
P_opt2 = p_opt2./(p_opt1+p_opt2); % for state 2

results.params = params;
results.Z = Z;
results.Zstate_syn = Zstate_syn;
results.lambda = lambda;
results.Ppre = Ppre;
results.tt = tt;
results.P_opt1 = P_opt1;
results.P_opt2 = P_opt2;
results.P_opt = [P_opt1(time_post); P_opt2(time_post)];
results.P_post = Ppost;

%%%%%%%%%%%%%%%%%%%%%%%%%%%%%%%%%%%%
%% Plotting
%%%%%%%%%%%%%%%%%%%%%%%%%%%%%%%%%%%%

params = results.params;

p1 = sum(results.Zstate_syn(1:2000,:));
p2 = sum(results.Zstate_syn(2001:end,:));
psum = p1+p2;
p1 = p1./psum;
p2 = p2./psum;
tt = params.dt:params.dt:params.T;
figure; plot(tt,p1); hold on; plot(tt,p2,'r');
plot(tt,P_opt1,'g');
plot(tt,P_opt2,'c');

if save_query()
  save('evidence_test_single.mat','results');
  fprintf('Results saved\n');
else
  fprintf('Results NOT saved\n');
end
