# Supplementary material for: Ensembles of Spiking Neurons with Noise Support Optimal Probabilistic Inference in a Dynamically Changing Environment
Source: PLoS Comput Biol. 2014 Oct 23;10(10):e1003859. doi: 10.1371/journal.pcbi.1003859 (PMC4207607; doi:10.1371/journal.pcbi.1003859)
Supplement: Dataset S1 — Matlab source files for all simulations. (ZIP) [file pcbi.1003859.s001.zip › SuppData_S1/fig07_pr_test/make_fig_pr_test.m]

clear all
close all

addpath ../PF_sharedfiles/

%% define colors
gray = [.6,.6,.6];
gray2 = [.3,.3,.3];
%%%%%%%%%%%%%%%%%%%%%%%%%%%%%
% Background
%%%%%%%%%%%%%%%%%%%%%%%%%%%%%
img_circ = imread('circuit_schema_pr_test2.png','png','BackgroundColor',[1,1,1]);
fig_size_w = 14;
fig_size_h = fig_size_w*size(img_circ,1)/size(img_circ,2);

figure;
set(gcf,'color','w')

SetFigureSize_2(gcf,fig_size_w,fig_size_h);

ha = axes('units','normalized','position',[0 0 1 1]);
% Move the background axes to the bottom
uistack(ha,'bottom');

image(img_circ);
set(gca,'xcolor','w','ycolor','w','xtick',[],'ytick',[]);
axis('image')

x1 = 0.125; w1 = 0.275;
x2 = 0.6; w2 = 0.325;
%%%%%%%%%%%%%%%%%%%%%%%%%%%%%%%%%%%%%%%%%%%%%%%%%%%%%%%%%%%
%% Posterior summary
%%%%%%%%%%%%%%%%%%%%%%%%%%%%%%%%%%%%%%%%%%%%%%%%%%%%%%%%%%%
%% Fit
load transition_test.mat
a = load('transition_test_single.mat');
axes('position',[x1,0.1,w1,0.275])
set(gca,'FontSize',12);
axis('equal');
plot([0,1],[0,1],'color',[0.5,0.5,0.5],'linewidth',2);
hold on;
plot(results.Ppost_opt,results.Ppost,'k.');
plot(a.results.Ppost_opt(2),a.results.Ppost(2),'+','color',gray2,'markersize',15);
xlabel('P_{opt}');
ylabel('P_{post}');
box('off');

%%%%%%%%%%%%%%%%%%%%%%%%%%%%%%%%%%%%%%%%%%%%%%%%%%%%%%%%%%%
%% Posterior single run
%%%%%%%%%%%%%%%%%%%%%%%%%%%%%%%%%%%%%%%%%%%%%%%%%%%%%%%%%%%
load transition_test_single.mat
axes('position',[x2,0.1,w2,0.275])
set(gca,'FontSize',12);
hold on;

params = results.params;
p1 = sum(results.Zstate_syn(1:2000,:));
p2 = sum(results.Zstate_syn(2001:end,:));
psum = p1+p2;
p1 = p1./psum;
p2 = p2./psum;

%% Optimal 
tt = params.dt:params.dt:params.T;
Ppre = results.Ppre_all;
Ppost_opt(1,:) = Ppre(1)*exp(-params.Q(1,2).*tt);
Ppost_opt(2,:) = 1-Ppost_opt(1,:);
plot(tt*1000,Ppost_opt(2,:),'Color',gray,'linewidth',2); 

plot(tt*1000,p2,'k','linewidth',2); 
text(18,0.96, 'P(v(t)=2)', 'color','k','fontsize',12)
text(18,0.98, '~', 'color','k','fontsize',12)
text(30,0.90, 'P(v(t)=2)', 'color',gray,'fontsize',12)

xlim([0,params.T*1000]);
%ylim([0.5,0.9]);
box('off');
xlabel('t [ms]');


%%%%%%%%%%%%%%%%%%%%%%%%%%%%%%%%%%%%%%%%%%%%%%%%%%%%%%%%%%%
%% Posterior network activity
%%%%%%%%%%%%%%%%%%%%%%%%%%%%%%%%%%%%%%%%%%%%%%%%%%%%%%%%%%%

axes('position',[x2,0.61,w2,0.24])
set(gca,'FontSize',12);
hold on;
plot(tt*1000,mean(results.Zstate_syn(2001:end,:))*params.rho_0,'k','linewidth',2 );
plot(tt*1000,mean(results.Zstate_syn(1:2000,:))*params.rho_0,'k','linewidth',2 );
plot(tt*1000,mean(results.Zstate_syn)*params.rho_0 ,'color',gray,'linewidth',2 )
xlim([0,params.T*1000]);
xlabel('t [ms]');
ylabel('rate [Hz]');
box('off');
text(5,10.4, 'mean ensemble X_{dyn,2}', 'color','k','fontsize',10)
text(18,6, 'mean whole layer', 'color',gray,'fontsize',10)
text(16,2, 'mean ensemble X_{dyn,1}','fontsize',10)

if save_query('Save Figure [y/n]?')
  print('-depsc','prediction_test.eps');
end
