# Supplementary material for: Ensembles of Spiking Neurons with Noise Support Optimal Probabilistic Inference in a Dynamically Changing Environment
Source: PLoS Comput Biol. 2014 Oct 23;10(10):e1003859. doi: 10.1371/journal.pcbi.1003859 (PMC4207607; doi:10.1371/journal.pcbi.1003859)
Supplement: Dataset S1 — Matlab source files for all simulations. (ZIP) [file pcbi.1003859.s001.zip › SuppData_S1/fig07_pr_test/spf_test_tr_single.m]

%%%%%%%%%%%%%%%%%%%%%%%%%%%%%%%%%%%%%%%%%%%%%%%%%%%%%%%%%%%%%%%
% spf_test_transition_single.m
% Simulation for Figure 7 in
% Legenstein and Maass 2014
% Ensembles of spiking neurons with noise support optimal
% probabilistic inference in a dynamically changing environment
%%%%%%%%%%%%%%%%%%%%%%%%%%%%%%%%%%%%%%%%%%%%%%%%%%%%%%%%%%%%%%%

close all
clear all

addpath ../PF_sharedfiles/

%%%%%%%%%%%%%%%%%%%%%%%%%%%%%%%%%%%%%%%%%
%% Parameters
%%%%%%%%%%%%%%%%%%%%%%%%%%%%%%%%%%%%%%%%%
params.dt = 0.5e-3;
params.T = 0.05; % simulation time in seconds
params.N_runs = 1;

params.N = 2;                  % Nb. of hidden states of random variable
params.M = 2;                  % Nb. of observables y (they are not used, no observations)
params.K = 400;                % estimation sample size
params.Knrn = 2000;            % Nb. of neurons per hidden state
params.norm_fact = 200;        % for lateral inhibition. I_0^lat = params.norm_fact/params.K
params.EPSP_length_tau = 0.02; % tau = length of EPSPs [sec]
params.rho_0 = 1/params.EPSP_length_tau;
params.tau_epsp_in = params.EPSP_length_tau;

N = params.N;
M = params.M;
K = params.K;
Knrn = params.Knrn;

params.time_obs = 0.02;
params.time_obs2 = 0.025;
time_steps = ceil(params.T/params.dt);

params.RAND_SEED = 7; % pick a reproduceable trial
rand('twister',params.RAND_SEED);

prior_range = [0.1,0.9];
q_range = [0,30];

EPSP_steps = round(1/(params.rho_0*params.dt));
EPSPin_steps = round(params.tau_epsp_in/params.dt);

time_obs = round(params.time_obs/params.dt);
time_obs2 = round(params.time_obs2/params.dt);
time_pre = time_obs-1;
time_post = time_obs2+2*EPSPin_steps;
Ppre_all = zeros(params.N_runs,N);
Ppost_all = zeros(params.N_runs,N);
Ppost_opt_all = zeros(params.N_runs,N); 
prior_all = zeros(params.N_runs,N);
lambda_all = zeros(params.N_runs,N);
q_all = zeros(params.N_runs,1);

for run = 1:params.N_runs  
  lambda = [10, 5; 5, 10];
  
  lambda_all(run,:) = lambda(1,:);
  params.lambda = lambda;
  % Draw prior state prob.
  prior_state(1) = rand(1)*(prior_range(2)-prior_range(1))+prior_range(1);
  prior_state(2) = 1-prior_state(1);
  prior_all(run,:) = prior_state;

  % draw transition rate
  q_run = rand(1)*(q_range(2)-q_range(1))+q_range(1);
  Q = [0,q_run;0,0];
  params.Q = Q;
  [mu_nw, dummy] = get_mus(Q,params);
  params.mu = mu_nw;
  params.mu_nw = mu_nw;
  q_all(run) = q_run;

  % draw states
  q = sum(Q,2); % diagonal elements of Q (negaive)
  p_stay_gen = 1-(q(1)*params.dt);
  mu_d_generate = markov_model_move(params.N,p_stay_gen);  
  X = draw_states_only(params.T,params.dt,mu_d_generate);

  %% No input spikes
  Spikes = zeros(M,time_steps);

  [Z, U, pZ_tr, Zstate_syn,pZ_ev_exp,Zstate_syn_tr] = run_spf_full_linear_logweights4(params,Spikes,mu_nw,lambda, prior_state);
  Pest = zeros(N,time_steps);
  Pest_norm = sum(Zstate_syn_tr);
  for i=1:N
    Pest(i,:) = sum(Zstate_syn_tr((i-1)*Knrn+1:i*Knrn,:))./Pest_norm;
  end
  Ppre = Pest(:,1);
  Ppost = Pest(:,end);
  Ppre_all(run,:) = Ppre';
  Ppost_all(run,:) = Ppost';
  Ppost_opt(1) = Ppre(1)*exp(-params.T*Q(1,2));
  Ppost_opt(2) = 1-Ppost_opt(1);
  Ppost_opt_all(run,:) = Ppost_opt';

  fprintf('.');
end
fprintf('\n');

results.params = params;
results.Z = Z;
results.Zstate_syn = Zstate_syn_tr;
results.Ppre_all = Ppre_all;
results.q_all = q_all;
results.Ppost = Ppost_all;
results.Ppost_opt = Ppost_opt_all;

%%%%%%%%%%%%%%%%%%%%%%%%%%%%%%%%%%%%
%% Plotting
%%%%%%%%%%%%%%%%%%%%%%%%%%%%%%%%%%%%
figure; plot(Pest');

fprintf('mean |Ppost - Ppost_opt| = %d\n',mean(abs(Ppost_all(:,1)-Ppost_opt_all(:,1))));
fprintf('mean (Ppost - Ppost_opt) = %d\n',mean(Ppost_all(:,1)-Ppost_opt_all(:,1)));

if save_query()
  save('transition_test_single.mat','results');
  fprintf('Results saved\n');
else
  fprintf('Results NOT saved\n');
end
