# Supplementary material for: Ensembles of Spiking Neurons with Noise Support Optimal Probabilistic Inference in a Dynamically Changing Environment
Source: PLoS Comput Biol. 2014 Oct 23;10(10):e1003859. doi: 10.1371/journal.pcbi.1003859 (PMC4207607; doi:10.1371/journal.pcbi.1003859)
Supplement: Dataset S1 — Matlab source files for all simulations. (ZIP) [file pcbi.1003859.s001.zip › SuppData_S1/fig08_bf/get_fork_transitions.m]

function Q = get_fork_transitions(params,context)
%% Markov-chain:
%% context = 1:
%%     ,->2->4->1
%%  1-<
%%     `->3->5->1
%% context = 2:
%%     ,->2->5->1
%%  1-<
%%     `->3->4->1
%% Q: Generator matrix

 if nargin<2
   context=1;
 end
  
 Q = zeros(5);
 Q(1,2) = params.rate_move;
 Q(1,3) = params.rate_move;
 Q(4,1) = params.rate_move;
 Q(5,1) = params.rate_move;
 if context==1
   Q(2,4) = params.rate_move; 
   Q(3,5) = params.rate_move;
 else
   Q(2,5) = params.rate_move; 
   Q(3,4) = params.rate_move;
 end
