# Supplementary material for: Ensembles of Spiking Neurons with Noise Support Optimal Probabilistic Inference in a Dynamically Changing Environment
Source: PLoS Comput Biol. 2014 Oct 23;10(10):e1003859. doi: 10.1371/journal.pcbi.1003859 (PMC4207607; doi:10.1371/journal.pcbi.1003859)
Supplement: Dataset S1 — Matlab source files for all simulations. (ZIP) [file pcbi.1003859.s001.zip › SuppData_S1/fig08_bf/make_figure8.m]

clear all
close all

addpath ../PF_sharedfiles/

figure;
SetFigureSize_2(gcf,22,22);

% Panel A
fn = 'spf_gauss_fork_K2000_expEPSP_jitweights_expEPSPandDelayInh.mat';
load(fn);
fprintf('Loaded %s\n',fn);
% plot behavior of single trial
tmp = load('spf_gauss_fork_K2000_singletrial.mat');
results.X = tmp.results.X;
results.Spikes = tmp.results.Spikes;
results.Z = tmp.results.Z;
results.Snorm = tmp.results.Snorm;
results.X_est = tmp.results.X_est;
results.params.T_single = tmp.results.params.T;
results.params.PLOT_CONTEXT=false;

texts = subplot_hmm_noest(0.56,5/12,'A',12,results);

% Panel B
load('spf_co_context_K2000.mat');
% plot behavior of single trial
tmp = load('spf_co_context_K2000_singletrial.mat');
results.X = tmp.results.X;
results.Ctxt = tmp.results.Ctxt;
results.Spikes = tmp.results.Spikes;
results.Z = tmp.results.Z;
results.Snorm = tmp.results.Snorm;
results.X_est = tmp.results.X_est;
results.params.T_single = tmp.results.params.T;
results.params.PLOT_CONTEXT=true;

texts = subplot_hmm_noest(0.05,5/12,'B',12,results,texts);

%% Panel C

%%%%%%%%%%%%%%%%%%%%%%%%%%%%
%% Write global text
%%%%%%%%%%%%%%%%%%%%%%%%%%%
ax = axes('position',[0,0,1,1]);  
set(gca,'visible','off');
for tx=texts
  text(tx.x, tx.y,tx.tx,'FontWeight',tx.fw,'FontSize',tx.fs,'VerticalAlignment','bottom','HorizontalAlignment',tx.ha);
end
set(gcf,'Color','w');

if save_query('Save Figure [y/n]?')
  print(gcf,'-depsc','spf_hmm_fork2.eps');
end
