# Supplementary material for: Ensembles of Spiking Neurons with Noise Support Optimal Probabilistic Inference in a Dynamically Changing Environment
Source: PLoS Comput Biol. 2014 Oct 23;10(10):e1003859. doi: 10.1371/journal.pcbi.1003859 (PMC4207607; doi:10.1371/journal.pcbi.1003859)
Supplement: Dataset S1 — Matlab source files for all simulations. (ZIP) [file pcbi.1003859.s001.zip › SuppData_S1/fig08_bf/spf_fork_context.m]

%%%%%%%%%%%%%%%%%%%%%%%%%%%%%%%%%%%%%%%%%%%%%%%%%%%%%%%%%%%%%%%
% spf_fork_context.m
% Simulation for Figure 8B in
% Legenstein and Maass 2014
% Ensembles of spiking neurons with noise support optimal
% probabilistic inference in a dynamically changing environment
%%%%%%%%%%%%%%%%%%%%%%%%%%%%%%%%%%%%%%%%%%%%%%%%%%%%%%%%%%%%%%%

close all
clear all

addpath ../PF_sharedfiles/

%%%%%%%%%%%%%%%%%%%%%%%%%%%%%%%%%%%%%%%%%%%%%%%%%%%%
SINGLE_TRIAL = true;
% true....just a single run, fix state sequence for example plot
% false...20 trials for statistics
%%%%%%%%%%%%%%%%%%%%%%%%%%%%%%%%%%%%%%%%%%%%%%%%%%%%

%%%%%%%%%%%%%%%%%%%%%%%%%%%%%%%%%%%%%%%%%
%% Parameters
%%%%%%%%%%%%%%%%%%%%%%%%%%%%%%%%%%%%%%%%%
params.dt = 0.5e-3;

if SINGLE_TRIAL
  params.T = 6; % simulation time in seconds
  params.N_runs = 1; 
  params.FIX_X = true;
else
  params.T = 12; % simulation time in seconds
  params.N_runs = 20; 
  params.FIX_X = false;
end
params.N = 5;             % Nb. of hidden states of random variable
params.M = 35;            % Nb. of observables y
params.K = 400;           % estimation sample size
params.Knrn = 2000;       % Nb. of neurons per hidden state
params.norm_fact = 1000;  % for lateral inhibition. I_0^lat = params.norm_fact/params.K
params.EPSP_length_tau = 0.02; % tau = length of EPSPs [sec]
params.rho_0 = 1/params.EPSP_length_tau;
params.rho_0 = 1/params.EPSP_length_tau;

params.COMPLEX_OBS = true; % switch for Gaussian or more complex observation model

N = params.N;
M = params.M;
K = params.K;
Knrn = params.Knrn;

params.dt_discr = params.dt;
params.dt_generate = params.dt;

%% Context
params.N_ctxt = 2;     % Nb. of contexts
params.Knrn_ctxt = 10; % Nb. of neurons per context
params.rho_ctxt = 50;  % Firing rate of context neurons

params.sigma = 2.5; % std of Gaussian for lambda
params.means = [10,15,20,25,26]; % means of Gaussians for lambda (Gaussian observations)

params.rate_move = 1;             % transition rate for all transitions
params.rho_inp = 50;              % rate for observations [Hz]
params.inp_offset = 0.1;          % background firing rate for sensory neurons [Hz]
params.NORMALIZE_RATES = true;
params.HMM = 'HMM_MOVE';
time_steps = ceil(params.T/params.dt);
T_discr = params.T/params.dt_discr;
T_generate = params.T/params.dt_generate;

params.RAND_SEED = sum(100*clock);
rand('twister',params.RAND_SEED);

% Context-dependent dynamics model
Q1 = get_fork_transitions(params,1);
Q2 = get_fork_transitions(params,2);
params.Q1 = Q1;
params.Q2 = Q2;
[mu1, mu_d1] = get_mus(Q1,params);
[mu2, mu_d2] = get_mus(Q2,params);
mu_nw(:,:,1)= mu1;
mu_nw(:,:,2)= mu2;
params.mu_nw = mu_nw;
mu_d(:,:,1)= mu_d1;
mu_d(:,:,2)= mu_d2;
Q = Q1;
Qctxt(:,:,1)=Q1;
Qctxt(:,:,2)=Q2;
Qmix=mean(Qctxt,3);

%% Define lambda (observation model)
obsc= 1;
observ(obsc).type = 'gauss';
observ(obsc).params.means=3*M/4;                    % mean of Gaussian
observ(obsc).params.stds=params.sigma;              % STD of Gaussian
observ(obsc).params.rho = params.rho_inp;           % rate-scaling of Gaussian
observ(obsc).params.const_add = 0;                  % constant rate added before normalization
observ(obsc).params.offset = params.inp_offset;     % constant offset added after normalization
observ(obsc).params.NORMALIZE_RATES = params.NORMALIZE_RATES;  % Normalize rate (acc. to rho)

obsc=obsc+1;
observ(obsc).type = 'gauss';
observ(obsc).params.means=M/4;
observ(obsc).params.stds=params.sigma;
observ(obsc).params.rho = params.rho_inp;
observ(obsc).params.const_add = 0;
observ(obsc).params.offset = params.inp_offset;
observ(obsc).params.NORMALIZE_RATES = params.NORMALIZE_RATES;

obsc=obsc+1;
observ(obsc).type = 'gauss';
observ(obsc).params.means=3*M/4;
observ(obsc).params.stds=2*params.sigma;
observ(obsc).params.rho = params.rho_inp;
observ(obsc).params.const_add = 0;
observ(obsc).params.offset = params.inp_offset;
observ(obsc).params.NORMALIZE_RATES = params.NORMALIZE_RATES;

obsc=obsc+1;
observ(obsc).type = 'gauss';
observ(obsc).params.means = [M/4,3*M/4];  % double Gauss
observ(obsc).params.stds  = [2*params.sigma, 2*params.sigma];
observ(obsc).params.rho = params.rho_inp;
observ(obsc).params.const_add = 50;
observ(obsc).params.offset = params.inp_offset;
observ(obsc).params.NORMALIZE_RATES = params.NORMALIZE_RATES;

obsc=obsc+1;
observ(obsc).type = 'uniform';
observ(obsc).params.rho = params.rho_inp;
observ(obsc).params.offset = params.inp_offset;
observ(obsc).params.NORMALIZE_RATES = params.NORMALIZE_RATES;

params.observ = observ;

if params.COMPLEX_OBS
  lambda = ff_rates_complex(params.N,params.M,observ);
else
  lambda = ff_rates_gauss(params.N,params.M,params.sigma, params.means, params.rho_inp, ...
                          params.NORMALIZE_RATES,params.inp_offset);
end
params.lambda = lambda;

prior_state = zeros(N,1);
prior_state(1) = 0.8;
prior_state(2:end) = (1-prior_state(1))/(N-1);

for run = 1:params.N_runs
  [X,Ctxt] = draw_states_only_context(params.T,params.dt_generate,mu_d,0.06);
  
  if params.FIX_X
    X = zeros(size(X));
    X(1,1:820)=1;
    X(2,821:3754)=1;
    X(4,3755:5201)=1;
    X(1,5202:6120)=1;
    X(2,6121:8502)=1;
    X(5,8503:10927)=1;
    X(1,10928:end)=1;
    Ctxt = zeros(size(Ctxt));
    Ctxt(1,1:5202)=1;
    Ctxt(2,5203:10927)=1;
    Ctxt(1,10928:end)=1;
  end
  X_discr = X;
  Y = draw_observations_only3(X,params.dt_generate,lambda);
  C = draw_context_spikes(Ctxt,params);
  S = Y;
  S_discr = Y;
  
  [Z, U, pZ_tr, Zstate_syn,pZ_ev_exp,Zstate_syn_tr] = run_spf_context(params,S,C,mu_nw,lambda, prior_state);
  [err,X_est,Snorm] = est_error(params,Zstate_syn,X,S);
  errors_spf(run) = mean(err);
  
% Optimal Bayes Filter acc. to Bobrowski et al.
  [X_est_2, P, err_opt, prob_opt] = run_optimal_bobrowski(X_discr,S_discr,lambda,Q,params.dt,prior_state);
  errors_opt(run) = mean(err_opt);
  probs_opt(run) = mean(prob_opt);

% Optimal Bayes Filter acc. to Bobrowski et al., mixed
  [X_est_2, P, err_opt_mix, prob_opt_mix] = run_optimal_bobrowski(X_discr,S_discr,lambda,Qmix,params.dt,prior_state);
  errors_opt_mix(run) = mean(err_opt_mix);
  probs_opt_mix(run) = mean(prob_opt_mix);

% Optimal Bayes Filter with context acc. to Bobrowski et al.
  [X_est_2, P, err_opt_ctxt, prob_opt_ctxt] = run_optimal_bobrowski_context(X_discr,S_discr,Ctxt,lambda,Qctxt,params.dt,prior_state);
  errors_opt_ctxt(run) = mean(err_opt_ctxt);
  probs_opt_ctxt(run) = mean(prob_opt_ctxt);

% FF-only filter acc. to Bobrowski et al.
  [X_est_5, P5, err_opt5, prob_opt5] = run_optimal_bobrowski(X_discr,S_discr,lambda,Q,params.dt,prior_state,0,true);
  errors_ff(run) = mean(err_opt5);
  probs_ff(run) = mean(prob_opt5);      
  
  fprintf('.');
end
fprintf('\n');

fprintf('SPF: %d\n',mean(errors_spf));
fprintf('OPT: %d\n',mean(errors_opt));
fprintf('OPT mixed: %d\n',mean(errors_opt_mix));
fprintf('OPT ctxt: %d\n',mean(errors_opt_ctxt));
fprintf('FF : %d\n',mean(errors_ff));

results.params = params;
results.errors_spf = errors_spf;
results.errors_opt = errors_opt;
results.errors_opt_mix = errors_opt_mix;
results.errors_opt_ctxt = errors_opt_ctxt;
results.errors_ff = errors_ff;
results.X = X;
results.Ctxt = Ctxt;
results.Spikes = S;
results.Z = Z(1:50:end,:);
results.Snorm=Snorm;
results.X_est = X_est;

%%%%%%%%%%%%%%%%%%%%%%%%%%%%%%%%%%%%
%% Plotting
%%%%%%%%%%%%%%%%%%%%%%%%%%%%%%%%%%%%
plot_hmm_spikes(results);

PLOT_PY=true;
if PLOT_PY 
  figure; 
  plot(lambda(:,1),'linewidth',2,'color','b'); hold on
  plot(lambda(:,2),'linewidth',2,'color','g');
  plot(lambda(:,3),'linewidth',2,'color','r');
  plot(lambda(:,4),'linewidth',2,'color','c');
  plot(lambda(:,5),'linewidth',2,'color','k');
  SetFigureSize(gcf,10,8);
  set(gca,'fontsize',15,'box','off');
  text(5,0.18,'x^t=1','color','b','fontsize',15,'HorizontalAlignment','center');
  text(10,0.18,'x^t=2','color','g','fontsize',15,'HorizontalAlignment','center');
  text(15,0.18,'x^t=3','color','r','fontsize',15,'HorizontalAlignment','center');
  text(20,0.18,'x^t=4','color','c','fontsize',15,'HorizontalAlignment','center');
  xlabel('y^t','fontsize',15);
  ylabel('p(y^t|x^t)','fontsize',15);
  xlim([1,M])
end

if save_query()
  if params.N_runs==1
    if params.COMPLEX_OBS
      fname = sprintf('spf_co_context_K%d_singletrial.mat',params.Knrn);
    else
      fname = sprintf('spf_gauss_context_K%d_singletrial.mat',params.Knrn);
    end
  else
    if params.COMPLEX_OBS
      fname = sprintf('spf_co_context_K%d.mat',params.Knrn);
    else
      fname = sprintf('spf_gauss_context_K%d.mat',params.Knrn);
    end
  end  
  save(fname,'results');
  fprintf('Results saved.\n');
else
  fprintf('Results not saved.\n');
end
