# Supplementary material for: Ensembles of Spiking Neurons with Noise Support Optimal Probabilistic Inference in a Dynamically Changing Environment
Source: PLoS Comput Biol. 2014 Oct 23;10(10):e1003859. doi: 10.1371/journal.pcbi.1003859 (PMC4207607; doi:10.1371/journal.pcbi.1003859)
Supplement: Dataset S1 — Matlab source files for all simulations. (ZIP) [file pcbi.1003859.s001.zip › SuppData_S1/fig08_bf/spf_fork_test_all.m]

%%%%%%%%%%%%%%%%%%%%%%%%%%%%%%%%%%%%%%%%%%%%%%%%%%%%%%%%%%%%%%%
% spf_fork_test_all.m
% Simulation for Figure 8A in
% Legenstein and Maass 2014
% Ensembles of spiking neurons with noise support optimal
% probabilistic inference in a dynamically changing environment
%%%%%%%%%%%%%%%%%%%%%%%%%%%%%%%%%%%%%%%%%%%%%%%%%%%%%%%%%%%%%%%

close all  % remove
clear all  % remove

addpath ../PF_sharedfiles/

%%%%%%%%%%%%%%%%%%%%%%%%%%%%%%%%%%%%%%%%%%%%%%%%%%%%
%% Define which simulation to perform
%% The standard simulation or
%% one of the control simulations with
%% exponential EPSPs, delayed inhibition, or
%% jittered weights to the prediction layer
%%%%%%%%%%%%%%%%%%%%%%%%%%%%%%%%%%%%%%%%%%%%%%%%%%%%

SINGLE_TRIAL = true;
% true....just a single run, fix state sequence for example plot
% false...20 trials for statistics
EXP_EPSP = true;                    % Set to true for control experiment with exponential EPSPs !!
JITTER_TRANSITION_WEIGHTS = true;   % Set to true for control experiment with jittered weights !!
REDUCED_NORM_FACT = false;           % Set to true for control experiment with reducde inhibition !!
norm_fact_reduced = 50;              % Set value for control experiments with reduced inhibition factor
DELAY_INHIBITION = false;             % Set to true for control experiment with delayed lateral inhibition !!
EXP_AND_DELAY = true;                % Set to true for control experiment with delayed inhibition and exp EPSPs!!
%%%%%%%%%%%%%%%%%%%%%%%%%%%%%%%%%%%%%%%%%%%%%%%%%%%%

%%%%%%%%%%%%%%%%%%%%%%%%%%%%%%%%%%%%%%%%%
%% Parameters, general settings
%%%%%%%%%%%%%%%%%%%%%%%%%%%%%%%%%%%%%%%%%
params.dt = 0.5e-3;  % simulation time step

if SINGLE_TRIAL
  params.T = 6; % simulation time in seconds
  params.N_runs = 1; 
  params.FIX_X = true;
else
  params.T = 12; % simulation time in seconds
  params.N_runs = 20; 
  params.FIX_X = false;
end
params.N = 5;             % Nb. of hidden states of random variable
params.M = 35;            % Nb. of observables y
params.K = 400;           % estimation sample size
params.Knrn = 2000;       % Nb. of neurons per hidden state
params.norm_fact = 1000;  % for lateral inhibition. I_0^lat = params.norm_fact/params.K
params.EPSP_length_tau = 0.02; % tau = length of EPSPs [sec]
params.rho_0 = 1/params.EPSP_length_tau;
params.JITTER_TRANSITION_WEIGHTS = false;

params.COMPLEX_OBS = false; % switch for Gaussian or more complex observation model

N = params.N;
M = params.M;
K = params.K;
Knrn = params.Knrn;

params.dt_discr = params.dt;
params.dt_generate = params.dt;

params.sigma = 2.5; % std of Gaussian for lambda
params.means = [10,15,16,20,25]; % means of Gaussians for lambda (Gaussian observations)

params.rate_move = 1;             % transition rate for all transitions
params.rho_inp = 50;              % rate for observations [Hz]
params.inp_offset = 0.1;          % background firing rate for sensory neurons [Hz]
params.NORMALIZE_RATES = true;
params.HMM = 'HMM_MOVE';
time_steps = ceil(params.T/params.dt);
T_discr = params.T/params.dt_discr;
T_generate = params.T/params.dt_generate;

params.RAND_SEED = sum(100*clock);
rand('twister',params.RAND_SEED);

%%%%%%%%%%%%%%%%%%%%%%%%%%%%%%%%%%%%%%%%%%%%%%%%
% Dynamics model
%%%%%%%%%%%%%%%%%%%%%%%%%%%%%%%%%%%%%%%%%%%%%%%%
Q = get_fork_transitions(params);
[mu_nw, mu_d] = get_mus(Q,params);
params.mu = mu_nw;
params.mu_nw = mu_nw;

%%%%%%%%%%%%%%%%%%%%%%%%%%%%%%%%%%%%%%%%%%%%%%%%
%% Define lambda (observation model)
%%%%%%%%%%%%%%%%%%%%%%%%%%%%%%%%%%%%%%%%%%%%%%%%

% This is for the complex observation model
obsc= 1; % Observation count
observ(obsc).type = 'gauss';
observ(obsc).params.means=3*M/4;
observ(obsc).params.stds=params.sigma;
observ(obsc).params.rho = params.rho_inp;
observ(obsc).params.offset = params.inp_offset;
observ(obsc).params.NORMALIZE_RATES = params.NORMALIZE_RATES;

obsc=obsc+1;
observ(obsc).type = 'gauss';
observ(obsc).params.means = [M/4,3*M/4];
observ(obsc).params.stds  = [params.sigma, params.sigma];
observ(obsc).params.rho = params.rho_inp;
observ(obsc).params.offset = params.inp_offset;
observ(obsc).params.NORMALIZE_RATES = params.NORMALIZE_RATES;

obsc=obsc+1;
observ(obsc).type = 'uniform';
observ(obsc).params.rho = params.rho_inp;
observ(obsc).params.offset = params.inp_offset;
observ(obsc).params.NORMALIZE_RATES = params.NORMALIZE_RATES;

obsc=obsc+1;
observ(obsc).type = 'gauss';
observ(obsc).params.means=M/4;
observ(obsc).params.stds=params.sigma;
observ(obsc).params.rho = params.rho_inp;
observ(obsc).params.offset = params.inp_offset;
observ(obsc).params.NORMALIZE_RATES = params.NORMALIZE_RATES;


obsc=obsc+1;
observ(obsc).type = 'gauss';
observ(obsc).params.means=3*M/4;
observ(obsc).params.stds=2*params.sigma;
observ(obsc).params.rho = params.rho_inp;
observ(obsc).params.offset = params.inp_offset;
observ(obsc).params.NORMALIZE_RATES = params.NORMALIZE_RATES;

params.observ = observ;

if params.COMPLEX_OBS
  lambda = ff_rates_complex(params.N,params.M,observ);
else
  lambda = ff_rates_gauss(params.N,params.M,params.sigma, params.means, params.rho_inp, ...
                          params.NORMALIZE_RATES,params.inp_offset);
end
params.lambda = lambda;


%%%%%%%%%%%%%%%%%%%%%%%%%%%%%%%%%%%%%%%%%%%%%%%%%%%%%%%%%
%% Define parameter sets for main and control simulations
%%%%%%%%%%%%%%%%%%%%%%%%%%%%%%%%%%%%%%%%%%%%%%%%%%%%%%%%%
parameter_sets{1}.params = params; % original parameters
parameter_sets{1}.description = 'SPF';
parameter_sets{1}.short_description = 'spf';
parameter_sets{1}.results_name = 'errors_spf';
SPF_IDX = 1;
i=2;
if EXP_EPSP % parameters for exponential EPSPs
  parameter_sets{i}.description = 'EXP EPSP';
  parameter_sets{i}.short_description = 'exp';
  parameter_sets{i}.params = params;
  parameter_sets{i}.params.EXP_EPSP = true;
  parameter_sets{i}.params.EXP_IN_EPSP = true;
  parameter_sets{i}.results_name = 'errors_spf_exp';
  parameter_sets{i}.fname_ext = '_expEPSP';
  EXP_EPSP_IDX = i;
  i=i+1;
end
if JITTER_TRANSITION_WEIGHTS % parameters for jittered weights
  parameter_sets{i}.description = 'JITTER_TRANSITION_WEIGHTS';
  parameter_sets{i}.short_description = 'jit';
  parameter_sets{i}.params = params;
  parameter_sets{i}.params.JITTER_TRANSITION_WEIGHTS = true;
  parameter_sets{i}.results_name = 'errors_spf_jit';
  parameter_sets{i}.fname_ext = '_jitweights';
  JITTER_TRANSITION_WEIGHTS_IDX = i;
  i=i+1;
end
if DELAY_INHIBITION % parameters for delayed inhibition
  parameter_sets{i}.description = 'DELAY_INHIBITION';
  parameter_sets{i}.short_description = 'delay';
  parameter_sets{i}.params = params;
  parameter_sets{i}.params.delay_lateral_inhibition=0.003;
  parameter_sets{i}.params.delay_disinhibition=0.003;
  parameter_sets{i}.params.norm_fact = norm_fact_reduced;
  parameter_sets{i}.results_name = 'errors_spf_delay';
  parameter_sets{i}.fname_ext = '_delayInh';
  DELAY_INHIBITION_IDX = i;
  i=i+1;
end
if REDUCED_NORM_FACT % parameters for reduced norm fact
  parameter_sets{i}.description = 'norm_fact_reduced';
  parameter_sets{i}.short_description = 'rnf';
  parameter_sets{i}.params = params;
  parameter_sets{i}.params.norm_fact = norm_fact_reduced;
  parameter_sets{i}.results_name = 'errors_spf_rnf';
  parameter_sets{i}.fname_ext = '';
  norm_fact_reduced_IDX = i;
  i=i+1;
end  
if EXP_AND_DELAY % parameters for exponential EPSPs and delayed inhibition
  parameter_sets{i}.description = 'EXP_AND_DELAY';
  parameter_sets{i}.short_description = 'delay_exp';
  parameter_sets{i}.params = params;
  parameter_sets{i}.params.EXP_EPSP = true;
  parameter_sets{i}.params.EXP_IN_EPSP = true;
  parameter_sets{i}.params.delay_lateral_inhibition=0.003;
  parameter_sets{i}.params.delay_disinhibition=0.003;
  parameter_sets{i}.params.norm_fact = norm_fact_reduced;
  parameter_sets{i}.results_name = 'errors_spf_delay_exp';
  parameter_sets{i}.fname_ext = '_expEPSPandDelayInh';
  EXP_AND_DELAY_IDX = i;
  i=i+1;
end

%%%%%%%%%%%%%%%%%%%%%%%%%%%%%%%%%%%%%%%%%%%%%%%%
%% Set prior state
%%%%%%%%%%%%%%%%%%%%%%%%%%%%%%%%%%%%%%%%%%%%%%%%
prior_state = zeros(N,1);
prior_state(1) = 0.8;
prior_state(2:end) = (1-prior_state(1))/(N-1);

%%%%%%%%%%%%%%%%%%%%%%%%%%%%%%%%%%%%%%%%%%%%%%%%
%% Run the simulation
%%%%%%%%%%%%%%%%%%%%%%%%%%%%%%%%%%%%%%%%%%%%%%%%
for run = 1:params.N_runs
  X = draw_states_only(params.T,params.dt_generate,mu_d,0.06);
  if params.FIX_X
    X = zeros(size(X));
    X(1,1:820)=1;
    X(2,821:3754)=1;
    X(4,3755:5201)=1;
    X(1,5202:6120)=1;
    X(3,6121:8502)=1;
    X(5,8503:10927)=1;
    X(1,10928:end)=1;
  end
  X_discr = X;
  Y = draw_observations_only3(X,params.dt_generate,lambda);
  S = Y;
  S_discr = Y;

  %% Go through all requested tests for this input
  for par_count = 1:length(parameter_sets)
    parameters = parameter_sets{par_count}.params;
    [lib, Z, U, pZ_tr, Zstate_syn,pZ_ev_exp,Zstate_syn_tr] = run_spf_full_linear_logweights4_test(parameters,S,mu_nw,lambda, prior_state);
    [err,X_est,Snorm] = est_error(params,Zstate_syn,X,S);
    parameter_sets{par_count}.errors(run) = mean(err);
    %errors_spf(run) = mean(err);
    aux_data{par_count}.Zstate_syn = Zstate_syn;
    aux_data{par_count}.lib = lib;
    aux_data{par_count}.Z = Z;
    aux_data{par_count}.X_est = X_est;
  end
  
  % Optimal Bayes Filter acc. to Bobrowski et al.
  [X_est_2, P, err_opt, prob_opt] = run_optimal_bobrowski(X_discr,S_discr,lambda,Q,params.dt,prior_state);
  errors_opt(run) = mean(err_opt);
  probs_opt(run) = mean(prob_opt);
 
  % FF-only filter acc. to Bobrowski et al.
  [X_est_5, P5, err_opt5, prob_opt5] = run_optimal_bobrowski(X_discr,S_discr,lambda,Q,params.dt,prior_state,0,true);
  errors_ff(run) = mean(err_opt5);
  probs_ff(run) = mean(prob_opt5);
   
  fprintf('.');
end
fprintf('\n');

%%%%%%%%%%%%%%%%%%%%%%%%%%%%%%%%%%%%%%%%%%%%%%%%
%% Prepare structure 'results' with summarized results (used for saving results)
%%%%%%%%%%%%%%%%%%%%%%%%%%%%%%%%%%%%%%%%%%%%%%%%
results.params = params; % general parameters
results.parameter_sets = parameter_sets; % specific parameters for individual tests
% save errors in 'results' in a simply decodeable format
for i=1:length(parameter_sets)
  eval(['results.',parameter_sets{i}.results_name,'=parameter_sets{i}.errors;']);
end
results.errors_opt = errors_opt;       % errors of the optimal filter
results.errors_ff = errors_ff;         % errors of optimal non-temporal filter
results.X = X;                         % hidden states
results.Spikes = S;                    % observation spikes
results.Z = aux_data{1}.Z(1:50:end,:); % thinned spikes of original model
results.X_est = aux_data{1}.X_est;     % estimated state of original model

%%%%%%%%%%%%%%%%%%%%%%%%%%%%%%%%%%%%%%%%%%%%%%%%
%% Print results summary
%%%%%%%%%%%%%%%%%%%%%%%%%%%%%%%%%%%%%%%%%%%%%%%%
for i=1:length(parameter_sets)
  fprintf([parameter_sets{i}.description,': %d\n'],mean(parameter_sets{i}.errors));
end
fprintf('OPT: %d\n',mean(errors_opt));
fprintf('FF : %d\n',mean(errors_ff));


%%%%%%%%%%%%%%%%%%%%%%%%%%%%%%%%%%%%
%% Plotting
%%%%%%%%%%%%%%%%%%%%%%%%%%%%%%%%%%%%
%plot_hmm_spikes(results);

%% Plot lambda (state-dependent input rates)
PLOT_PY=false;
if PLOT_PY 
  figure; 
  plot(lambda(:,1),'linewidth',2,'color','b'); hold on
  plot(lambda(:,2),'linewidth',2,'color','g');
  plot(lambda(:,3),'linewidth',2,'color','r');
  plot(lambda(:,4),'linewidth',2,'color','c');
  plot(lambda(:,5),'linewidth',2,'color','k');
  SetFigureSize(gcf,10,8);
  set(gca,'fontsize',15,'box','off');
  text(5,0.18,'x^t=1','color','b','fontsize',15,'HorizontalAlignment','center');
  text(10,0.18,'x^t=2','color','g','fontsize',15,'HorizontalAlignment','center');
  text(15,0.18,'x^t=3','color','r','fontsize',15,'HorizontalAlignment','center');
  text(20,0.18,'x^t=4','color','c','fontsize',15,'HorizontalAlignment','center');
  xlabel('y^t','fontsize',15);
  ylabel('p(y^t|x^t)','fontsize',15);
  xlim([1,M])
end

%%%%%%%%%%%%%%%%%%%%%%%%%%%%%%%%%%%%
%% Save results if requested
%%%%%%%%%%%%%%%%%%%%%%%%%%%%%%%%%%%%
fname = 'spf';
if params.COMPLEX_OBS
  fname = [fname,'_co_fork'];
else
  fname = [fname,'_gauss_fork'];
end
fname = [fname,sprintf('_K%d',params.Knrn)];
if params.N_runs==1, fname = [fname,'_singletrial']; end
for i=2:length(parameter_sets)
  fname=[fname, parameter_sets{i}.fname_ext];
end
fname = [fname,'.mat'];
if save_query(['Save as ',fname,'?'])
  save(fname,'results');
  fprintf('Results saved.\n');
else
  fprintf('Results not saved.\n');
end
