# Supplementary material for: Ensembles of Spiking Neurons with Noise Support Optimal Probabilistic Inference in a Dynamically Changing Environment
Source: PLoS Comput Biol. 2014 Oct 23;10(10):e1003859. doi: 10.1371/journal.pcbi.1003859 (PMC4207607; doi:10.1371/journal.pcbi.1003859)
Supplement: Dataset S1 — Matlab source files for all simulations. (ZIP) [file pcbi.1003859.s001.zip › SuppData_S1/fig08_bf/subplot_hmm_noest.m]

function texts = subplot_hmm_noest(offset,yrange,letter,FS,results,texts)

  Z = results.Z;
  X = results.X;
  Spikes = results.Spikes;
  params = results.params;
  dt = results.params.dt;
  M = params.M;
  N = params.N;
  FSs = FS*10/12;
 
  state_colors = 'krgbm';
  %%%%%%%%%%%%%%%%%%%%%%%%%%%%%%%%%%%%%%%%
  %% Plot Observation probs
  %%%%%%%%%%%%%%%%%%%%%%%%%%%%%%%%%%%%%%%%
  %keyboard
  top_y = offset+2*yrange/3;
  top_h = yrange/3.5-0.025;
  top_h_gt = yrange/24;
  subplot('position',[0.05,top_y,0.15,top_h]);
  lambda = params.lambda;
  c4 = 'k';
  
  y = length(lambda):-1:1;
  plot(lambda(:,1),y,'linewidth',2,'color',state_colors(1)); hold on
  plot(lambda(:,2),y,'linewidth',2,'color',state_colors(2));
  plot(lambda(:,3),y,'linewidth',2,'color',state_colors(3));
  plot(lambda(:,4),y,'linewidth',2,'color',state_colors(4));
  plot(lambda(:,5),y,'linewidth',2,'color',state_colors(5));
  set(gca,'fontsize',FSs,'box','off');
  ylabel('evidence','fontsize',FS);
  xlabel('\lambda _{l,i} [Hz]','fontsize',FS);
  set(gca,'ytick',[])
  ylim([1,M]);
  
  %%%%%%%%%%%%%%%%%%%%%%%%%%%%%%%%%%%%%%%%
  % Plot ground thruth
  %%%%%%%%%%%%%%%%%%%%%%%%%%%%%%%%%%%%%%%%
  Xstate = [1:N]*X;
  subplot('position',[0.25,top_y+0.122,0.7,top_h_gt]);
  dt_gen = results.params.dt_generate;
  t = 0;
  last_t = 0;
  for i = 2:length(Xstate)
    col1 = state_colors(Xstate(i-1));
    col2 = state_colors(Xstate(i));
    t = t+dt_gen;
    if col1~=col2
    %R = rectangle('Position',[i*dt_gen-dt_gen/2 0.5 dt_gen M],'FaceColor',GRAY,'EdgeColor',GRAY);
      R = rectangle('Position',[last_t 0 t-last_t 1],'FaceColor',col1,'EdgeColor',col1);
      last_t = t;
    end
  end 
  R = rectangle('Position',[last_t 0 t-last_t 1],'FaceColor',col1,'EdgeColor',col1);
  
  set(gca,'ytick',[])
  set(gca,'xtick',[])
  %keyboard
  
  %%%%%%%%%%%%%%%%%%%%%%%%%%%%%%%%%%%%%%%%
  % Plot input spikes
  %%%%%%%%%%%%%%%%%%%%%%%%%%%%%%%%%%%%%%%%
  subplot('position',[0.25,top_y,0.7,top_h]);
  hold on;
  set(gca,'fontsize',FS);

  % plot true state
  GRAY = [.85,.85,.85];
  PLOT_CONTEXT = results.params.PLOT_CONTEXT;
  if PLOT_CONTEXT
    dt_gen = results.params.dt_generate;
    for i=1:size(results.Ctxt,2)
      if results.Ctxt(2,i)==1
        %plot(i*dt_gen,size(Spikes,1)+1-j,'g.','markersize',6);
        R = rectangle('Position',[i*dt_gen-dt_gen/2 0.5 dt_gen M],'FaceColor',GRAY,'EdgeColor',GRAY);
      end
    end
  end
  PLOT_TRUE_STATE = false;
  if PLOT_TRUE_STATE
    dt_gen = results.params.dt_generate;
    [val,max_state] = max(results.params.lambda');
    for i=1:size(X,2)
      y = find(X(:,i));
      idx = find(max_state==y);
      for j = idx
        %plot(i*dt_gen,size(Spikes,1)+1-j,'g.','markersize',6);
        R = rectangle('Position',[i*dt_gen-dt_gen/2 size(Spikes,1)+1-j-0.5 dt_gen 1],'FaceColor','g','EdgeColor','g');
      end
    end
  end
  %%%%%%%%%%%%%%%%%%%%%%%%%%%%%%%%%%%%%%%%
  % plot input spikes
  %%%%%%%%%%%%%%%%%%%%%%%%%%%%%%%%%%%%%%%%
  zv = 0;
  fact = size(Spikes,2)/size(X,2);
  for i=1:size(Spikes,1)
    zv = zv+1;
    idx = find(Spikes(i,:));
    for j=idx
      %col = state_colors(Xstate(ceil(j/fact)));
      col = 'k';
      plot(j*dt,size(Spikes,1)+1-i,[col,'.'],'markersize',10);
    end
    %if ~isempty(idx)
    %  plot(idx*dt,size(Spikes,1)+1-i*ones(length(idx)),'k.','markersize',6);
    %  plot(idx*dt,size(Spikes,1)+1-i*ones(length(idx)),'k.','markersize',6);
    %end
  end
  ylim([0,i]);
  %ylabel('Input','FontSize',FS);
  set(gca,'ytick',[])
  set(gca,'xtick',[])
  xlim([-dt,results.params.T_single]);

  %%%%%%%%%%%%%%%%%%%%%%%%%%%%%%%%%%%%%%%%
  % Plot network spikes
  %%%%%%%%%%%%%%%%%%%%%%%%%%%%%%%%%%%%%%%%
  mid_y = offset+yrange/3;
  mid_h = top_h-0.01;
  subplot('position',[0.25,mid_y,0.7,mid_h]);
  hold on;
  set(gca,'fontsize',FS);
  nrn_state = [];
  for i=1:N
    nrn_state = [nrn_state, i*ones(1,results.params.Knrn)];
  end
  zv = 0;
  for i=1:size(Z,1)
    zv = zv+1;
    idx = find(Z(i,:));
    if ~isempty(idx)
      plot(idx*dt,size(Z,1)+1-i*ones(length(idx)),[state_colors(nrn_state(i)),'.'],'markersize',6);
      %plot(idx*dt,size(Z,1)+1-i*ones(length(idx)),'k.','markersize',6);
    end
  end
  ylim([0,i]);
  %ylabel('Network','FontSize',FS);
  set(gca,'ytick',[])
  set(gca,'xtick',[])

  %%%%%%%%%%%%%%%%%%%%%%%%%%%%%%%%%%%%%%%%
  % Plot network belief
  %%%%%%%%%%%%%%%%%%%%%%%%%%%%%%%%%%%%%%%%
  bot1_y = offset+yrange/6;
  bot1_h = top_h/2-0.02;
  bot2_y = offset;
  bot2_h = bot1_h;
  %subplot('position',[0.25,bot1_y,0.7,bot1_h]);
  subplot('position',[0.25,bot2_y,0.7,mid_h]);
  Tmax = dt*size(Spikes,2);
  t = dt:dt:Tmax;
  set(gca,'fontsize',FS);
  imagesc(t,1:5,results.Snorm);
  xlabel('t [s]','FontSize',FS);
  %ylabel('belief','FontSize',FS);
  set(gca,'ytick',[])
  %set(gca,'xtick',[])

  %%%%%%%%%%%%%%%%%%%%%%%%%%%%%%%%%%%%%%%%
  % Plot Estimated state
  %%%%%%%%%%%%%%%%%%%%%%%%%%%%%%%%%%%%%%%%
  if false
  bot2_y = offset;
  bot2_h = bot1_h;
  subplot('position',[0.25,bot2_y,0.7,bot2_h]);
  X_est = results.X_est;
  expand_fact = size(X_est,2)/size(X,2);
  X_ = repmat(X,expand_fact,1);
  X_ = reshape(X_,size(X,1),size(X_est,2));
  err =hardlim(X_est-X_-0.01);
  X_est_err = X_est-err*0.25;
  
  Tmax = dt*size(Spikes,2);
  t = dt:dt:Tmax;
  set(gca,'fontsize',FS);
  err = X_est-X_;
  imagesc(t,1:4,(X_est_err));
  %ylabel('Est. state','FontSize',FS);
  xlabel('t [s]','FontSize',FS);
  set(gca,'ytick',[])
  end
  
  %%%%%%%%%%%%%%%%%%%%%%%%%%%%%%%%%%%%%%%%
  % Plot performance summary
  %%%%%%%%%%%%%%%%%%%%%%%%%%%%%%%%%%%%%%%%
  
  bot_y = bot2_y;
  bot_h = top_h;
  subplot('position',[0.05,bot_y,0.15,bot_h]);
  if PLOT_CONTEXT
  	me = [mean(results.errors_opt_ctxt), mean(results.errors_spf), mean(results.errors_opt_mix), mean(results.errors_ff)];
  	se = [std(results.errors_opt_ctxt), std(results.errors_spf), std(results.errors_opt_mix), std(results.errors_ff)];
	[H,P] = ttest(results.errors_spf, results.errors_opt_mix);
	if H==1
	  fprintf('SPF is signficantly better than OPT_MIX (p=%d)\n',P);
	else
	  fprintf('SPF is NOT better than OPT_MIX (p=%d)\n',P);
        end
  else
  	me = [mean(results.errors_opt), mean(results.errors_spf), mean(results.errors_spf_jit), mean(results.errors_ff)];
  	se = [std(results.errors_opt), std(results.errors_spf), std(results.errors_spf_jit), std(results.errors_ff)];
  end
  set(gca,'fontsize',FS);
  bar(me,'facecolor',[0.5,0.5,0.5]);
  hold on;
  errorbar(1:4,me,se,'k.','linewidth',2);
  if PLOT_CONTEXT
  	set(gca,'XTickLabel',{'opt','model', 'mix', 'inp'},'FontSize',FSs);
  else
  	set(gca,'XTickLabel',{'opt','model', 'jit', 'inp'},'FontSize',FSs);
  end
  xlim([0.5,4.5])
  %ylabel('error');
  ylim([0,0.67])
  set(gca,'ytick',[0,0.25,0.5]);
  set(gca,'box','off')

  %%%%%%%%%%%%%%%%%%%%%%%%%%%%%%%%%%%%%%%%
  % Plot HMM
  %%%%%%%%%%%%%%%%%%%%%%%%%%%%%%%%%%%%%%%%
  if PLOT_CONTEXT
    %img_hmm_move = imread('hmm_fork_context.png','png');
    img_hmm_move = imread('hmm_fork_context3.png','png');
  else
    img_hmm_move = imread('hmm_fork3.png','png');
  end
  %subplot('position',[0.075,mid_y+0.012,0.1,mid_h-0.015]);
  %subplot('position',[0.05,mid_y-0.005,0.15,mid_h-0.015]);
  subplot('position',[0.05,mid_y-0.005,0.15,mid_h]);
  imagesc(img_hmm_move);
  axis('image')
  set(gca,'xcolor','w','ycolor','w','xtick',[],'ytick',[]);
  
  %%%%%%%%%%%%%%%%%%%%%%%%%%%%%%%%%%%%%%%%
  %% Text for Labeling
  %%%%%%%%%%%%%%%%%%%%%%%%%%%%%%%%%%%%%%%%
  x_left = 0.05;
  x_right = 0.25;
  if nargin<6
    ntxt = 0;
  else
    ntxt = length(texts);
  end
  %text(0.01, top_y+top_h,letter,'FontWeight','b','FontSize',14,'VerticalAlignment','bottom');
  ntxt = ntxt+1;
  texts(ntxt).x=0.01; texts(ntxt).y=top_y+top_h+top_h_gt+0.02;
  texts(ntxt).fw='b'; texts(ntxt).fs=16;
  texts(ntxt).tx = letter;
  texts(ntxt).ha = 'left';
  %text(x_left-0.015, top_y+top_h,'a','FontWeight','b','FontSize',12,'VerticalAlignment','bottom');
  ntxt = ntxt+1;
  texts(ntxt).x=x_left-0.02; texts(ntxt).y=top_y+top_h+0.01;
  texts(ntxt).fw='b'; texts(ntxt).fs=12;
  texts(ntxt).tx = 'a';
  texts(ntxt).ha = 'left';
  %text(x_left+0.15/2, top_y+top_h,'p(y|x)','FontSize',12,'HorizontalAlignment','center','VerticalAlignment','bottom');
  %ntxt = ntxt+1;
  %texts(ntxt).x=x_left+0.15/2; texts(ntxt).y=top_y+top_h;
  %texts(ntxt).fw='normal'; texts(ntxt).fs=12;
  %texts(ntxt).tx = '\lambda _{l,i} [Hz]';
  %texts(ntxt).ha = 'center';
  %text(x_right-0.015, top_y+top_h,'b','FontWeight','b','FontSize',12,'VerticalAlignment','bottom');
  ntxt = ntxt+1;
  texts(ntxt).x=x_right-0.02; texts(ntxt).y=top_y+top_h_gt-0.01+0.12;
  texts(ntxt).fw='b'; texts(ntxt).fs=12;
  texts(ntxt).tx = 'b';
  texts(ntxt).ha = 'left';
  ntxt = ntxt+1;
  texts(ntxt).x=x_right-0.02; texts(ntxt).y=top_y+top_h-0.01;
  texts(ntxt).fw='b'; texts(ntxt).fs=12;
  texts(ntxt).tx = 'c';
  texts(ntxt).ha = 'left';
  %text(x_right+0.7/2, top_y+top_h,'Input spikes','FontSize',12,'HorizontalAlignment','center','VerticalAlignment','bottom');
  ntxt = ntxt+1;
  texts(ntxt).x=x_right+0.7/2; texts(ntxt).y=top_y+top_h_gt+0.12; %+0.005;
  texts(ntxt).fw='normal'; texts(ntxt).fs=12;
  texts(ntxt).tx = 'Actual hidden state';
  texts(ntxt).ha = 'center';
  ntxt = ntxt+1;
  texts(ntxt).x=x_right+0.7/2; texts(ntxt).y=top_y+top_h; %+0.005;
  texts(ntxt).fw='normal'; texts(ntxt).fs=12;
  texts(ntxt).tx = 'Input spikes';
  texts(ntxt).ha = 'center';
  %text(x_right-0.015, mid_y+mid_h,'c','FontWeight','b','FontSize',12,'VerticalAlignment','bottom');
  ntxt = ntxt+1;
  texts(ntxt).x=x_right-0.02; texts(ntxt).y=mid_y+mid_h-0.01;
  texts(ntxt).fw='b'; texts(ntxt).fs=12;
  texts(ntxt).tx = 'd';
  texts(ntxt).ha = 'left';
  %text(x_right+0.7/2, mid_y+mid_h,'Network spikes','FontSize',12,'HorizontalAlignment','center','VerticalAlignment','bottom');
  ntxt = ntxt+1;
  texts(ntxt).x=x_right+0.7/2; texts(ntxt).y=mid_y+mid_h+0.005;
  texts(ntxt).fw='normal'; texts(ntxt).fs=12;
  texts(ntxt).tx = 'Network spikes';
  texts(ntxt).ha = 'center';
  %text(x_right-0.015, bot1_y+bot1_h,'d','FontWeight','b','FontSize',12,'VerticalAlignment','bottom');
  ntxt = ntxt+1;
  texts(ntxt).x=x_right-0.02; texts(ntxt).y=bot1_y+bot1_h-0.01;
  texts(ntxt).fw='b'; texts(ntxt).fs=12;
  texts(ntxt).tx = 'e';
  texts(ntxt).ha = 'left';
  %text(x_right+0.7/2, bot1_y+bot1_h,'Network belief','FontSize',12,'HorizontalAlignment','center','VerticalAlignment','bottom');
  ntxt = ntxt+1;
  texts(ntxt).x=x_right+0.7/2; texts(ntxt).y=bot1_y+bot1_h;
  texts(ntxt).fw='normal'; texts(ntxt).fs=12;
  texts(ntxt).tx = 'Network belief';
  texts(ntxt).ha = 'center';
  %text(x_right-0.015, bot2_y+bot2_h,'e','FontWeight','b','FontSize',12,'VerticalAlignment','bottom');
  %ntxt = ntxt+1;
  %texts(ntxt).x=x_right-0.02; texts(ntxt).y=bot2_y+bot2_h-0.01;
  %texts(ntxt).fw='b'; texts(ntxt).fs=12;
  %texts(ntxt).tx = 'e';
  %texts(ntxt).ha = 'left';
  %text(x_right+0.7/2, bot2_y+bot2_h,'Estimated state','FontSize',12,'HorizontalAlignment','center','VerticalAlignment','bottom');
  %ntxt = ntxt+1;
  %texts(ntxt).x=x_right+0.7/2; texts(ntxt).y=bot2_y+bot2_h;
  %texts(ntxt).fw='normal'; texts(ntxt).fs=12;
  %texts(ntxt).tx = 'Estimated state';
  %texts(ntxt).ha = 'center';
  %text(x_left-0.015, bot_y+bot_h,'g','FontWeight','b','FontSize',12,'VerticalAlignment','bottom');
  ntxt = ntxt+1;
  texts(ntxt).x=x_left-0.02; texts(ntxt).y=bot_y+bot_h-0.005;
  texts(ntxt).fw='b'; texts(ntxt).fs=12;
  texts(ntxt).tx = 'f';
  texts(ntxt).ha = 'left';
  %text(x_left+0.15/2, bot_y+bot_h,'Error','FontSize',12,'HorizontalAlignment','center','VerticalAlignment','bottom');
  ntxt = ntxt+1;
  texts(ntxt).x=x_left+0.15/2; texts(ntxt).y=bot_y+bot_h-0.02;
  texts(ntxt).fw='normal'; texts(ntxt).fs=12;
  texts(ntxt).tx = 'Error';
  texts(ntxt).ha = 'center';

  
