# Supplementary material for: Ensembles of Spiking Neurons with Noise Support Optimal Probabilistic Inference in a Dynamically Changing Environment
Source: PLoS Comput Biol. 2014 Oct 23;10(10):e1003859. doi: 10.1371/journal.pcbi.1003859 (PMC4207607; doi:10.1371/journal.pcbi.1003859)
Supplement: Dataset S1 — Matlab source files for all simulations. (ZIP) [file pcbi.1003859.s001.zip › SuppData_S1/fig10_self_localization/make_fig_navigation_context.m]

clear all;
close all;

addpath ../PF_sharedfiles/
addpath util_functions/

load navigation_context.mat;

t_mean = 0.0005; 

figure;
SetFigureSize_2(gcf,20,15);
x1 = 0.05;
y1 = 0.05;
dx = 0.23;
w = 0.2;
h = 0.25;

% Panel A
zv = 0;
contexts = {'context=right','context=down','context=left','context=up'};
for c=1:4
  subplot('position',[x1+(c-1)*dx,4*y1+2*h,w,h]);
  plot_geometry_arrows(params,Ctxt{c}.Q,geometrics,observables);
  set(gca,'xcolor','w','ycolor','w','xtick',[],'ytick',[]);
  title(contexts{c},'fontsize',12);
end

% Panel B
nT = size(X,2);  
nfigs = 8;
times = 1e-3*[10, 300,600,900,1500,2400,3300,3800]; % times of snapshots to plot
times_n = round(times/params.dt);
max_p = max(max(P_state(:,times_n)));

py = 2*y1+h;
px = x1;
CB = false;
for i = 1:nfigs
  if i==5, py = py-h-y1; px = x1; end
  if i==nfigs, CB = true; end
  subplot('position',[px,py,w,h]);
  plot_navigation_probs(X,P_state,times(i), t_mean,geometrics,params,max_p,CB);
  px = px+dx;
end

% Add text labels
ha = GlobalTextAxis();
text(0.01,0.95,'A','fontweight','b','fontsize',20);
text(0.01,0.95-h-2*y1,'B','fontweight','b','fontsize',20);

if save_query('Save Figure [y/n]?')
  print(gcf,'-depsc','navigation_context.eps');
end
