# Supplementary material for: Ensembles of Spiking Neurons with Noise Support Optimal Probabilistic Inference in a Dynamically Changing Environment
Source: PLoS Comput Biol. 2014 Oct 23;10(10):e1003859. doi: 10.1371/journal.pcbi.1003859 (PMC4207607; doi:10.1371/journal.pcbi.1003859)
Supplement: Dataset S1 — Matlab source files for all simulations. (ZIP) [file pcbi.1003859.s001.zip › SuppData_S1/fig10_self_localization/spf_navigation_context.m]

%%%%%%%%%%%%%%%%%%%%%%%%%%%%%%%%%%%%%%%%%%%%%%%%%%%%%%%%%%%%%%%
% spf_navigation_context.m
% Simulation for Figure 10 in
% Legenstein and Maass 2014
% Ensembles of spiking neurons with noise support optimal
% probabilistic inference in a dynamically changing environment
%%%%%%%%%%%%%%%%%%%%%%%%%%%%%%%%%%%%%%%%%%%%%%%%%%%%%%%%%%%%%%%

close all
clear all

addpath ../PF_sharedfiles/
addpath util_functions/

%%%%%%%%%%%%%%%%%%%%%%%%%%%%%%%%%%%%%%%%%
%% Parameters
%%%%%%%%%%%%%%%%%%%%%%%%%%%%%%%%%%%%%%%%%
params.dt = 0.5e-3;

params.T = 4;                        % simulation time in seconds
params.N_runs = 1;                   % Nb. of simulation runs
params.Nx = 10;                      % Size of grid for hidden states in x-dimension 
params.Ny = 10;                      % Size of grid for hidden states in in y-dimension 
params.N = params.Nx*params.Ny;      % Nb. of hidden states
params.K = 250;                      % estimation sample size
params.Knrn = 250;                   % Nb. of neurons per hidden state
params.norm_fact = 1000;             % for lateral inhibition. I_0^lat = params.norm_fact/params.K
params.EPSP_length_tau = 0.02;       % tau = length of EPSPs [sec]
params.rho_0 = 1/params.EPSP_length_tau;

N = params.N;
K = params.K;
Knrn = params.Knrn;

%% Context
params.N_ctxt = 4;      % Nb. of contexts
params.Knrn_ctxt = 10;  % Nb. of neurons per context
params.rho_ctxt = 50;   % Firing rate of context neurons


params.RAND_SEED = 2; % pick a reproduceable trial
rand('twister',params.RAND_SEED);

params.rate_move = 3.5;           % transition rate for dominant transitions
params.rate_move_neighbors = 0.1; % transition rate for non-dominant neighbor transitions
params.rho_inp = 100;             % scaling factor for rate of active inputs [Hz]
params.inp_offset = 0.1;          % rate for inactive inputs [Hz]
params.HMM = 'HMM_NAVIGATION';

%% Define observations
params.Ox1 = [0.15,0.35,0.2,0.3,0.15,0.35,-inf,-inf]; % these are observations on the left half
params.Ox2 = [0.65,0.85,0.7,0.8,-inf,-inf,0.65,0.85]; % these are observations on the right half
params.Oy  = [0.1,0.1,0.3,0.45,0.6,0.6,0.6,0.6];
params.O_sigmas = 0.1*ones(size(params.Oy)); 

%% Get geometry of maze
%% Get Q-matrix for 4 different contexts (movement to the right, downward, left, upward)
for i=1:params.N_ctxt
  [Ctxt{i}.Q,lambda,geometrics,observables] = build_HMM_transitions_maze_context(params,2,i);
end
params.M = observables.M;

%% Plot geometry;
%plot_geometry_arrows(params,Ctxt{1}.Q,geometrics,observables)

%% From Q-matrix, compute mu, the basis for weights of the network
for i=1:params.N_ctxt
  Ctxt{i}.q = sum(Ctxt{i}.Q,2); % diagonal elements of Q (negaive)
  Ctxt{i}.mu = Ctxt{i}.Q';
  Ctxt{i}.mu = Ctxt{i}.mu+diag(params.rho_0-Ctxt{i}.q);
  params.Ctxt{i}.mu = Ctxt{i}.mu;
  mu_nw(:,:,i) = params.Ctxt{i}.mu;
end
params.mu_nw = mu_nw;

%% Define movement path
positions(1,:) = [.2,.2,.8,.8]; %x-pos
positions(2,:) = [.1,.9,.9,.1]; %y-pos

prior_state = ones(N,1)/N; % Noninformative prior on position

for run = 1:params.N_runs
  X = draw_states_navigation(positions,params.T,params.dt);
  dX = X(:,2:end)-X(:,1:end-1);
  dX = [dX, dX(:,end)];
  % extract context
  context = zeros(params.N_ctxt,size(dX,2));
  context(1,dX(1,:)>0)=1;  % context rightward motion
  context(2,dX(2,:)<0)=1;  % context downward motion
  context(3,dX(1,:)<0)=1;  % context leftward motion
  context(4,dX(2,:)>0)=1;  % context upward motion
  
  [S,rates] = draw_observations_navigation(X,params.dt,observables);
  C = draw_context_spikes(context,params);

  [Z, U, pZ_tr, Zstate_syn,pZ_ev_exp,Zstate_syn_tr] = run_spf_context(params,S,C,mu_nw,lambda, prior_state);
  
  sumZ = sum(Zstate_syn);
  sumZpop = zeros(N,size(Zstate_syn,2));
  P_state = zeros(N,size(Zstate_syn,2));
  for i=1:N
    sumZpop(i,:) = sum(Zstate_syn((i-1)*params.Knrn+1:i*params.Knrn,:));
    P_state(i,:) = sumZpop(i,:)./sumZ;
  end
  fprintf('.');
end

results.params = params;
results.X = X;
results.Spikes = S;

%%%%%%%%%%%%%%%%%%%%%%%%%%%%%%%%%%%%
%% Save
%%%%%%%%%%%%%%%%%%%%%%%%%%%%%%%%%%%%

if save_query()
  fname = 'navigation_context.mat';
  save(fname,'params','Ctxt','X','positions','P_state','sumZpop','geometrics','observables');
  fprintf('Results saved.\n');
else
  fprintf('Results not saved.\n');
end

play_navigation_movie(X,P_state,0.1,geometrics,params);
