# Supplementary material for: Ensembles of Spiking Neurons with Noise Support Optimal Probabilistic Inference in a Dynamically Changing Environment
Source: PLoS Comput Biol. 2014 Oct 23;10(10):e1003859. doi: 10.1371/journal.pcbi.1003859 (PMC4207607; doi:10.1371/journal.pcbi.1003859)
Supplement: Dataset S1 — Matlab source files for all simulations. (ZIP) [file pcbi.1003859.s001.zip › SuppData_S1/fig10_self_localization/util_functions/build_HMM_transitions_maze_context.m]

function [Q,lambda,geometrics,observables] = build_HMM_transitions_maze_context(params,doorsize,context,EXACT_COPY)
 % Builds a simple maze which is rectangular with a vertical wall in the middle and a door on top
 % of that maze of size "doorsize".
 % context is for the Q-matrix.
 % for context = 1, 2, 3, 4; the Q-matrix is for rightward, downward, leftward, and upward movement respectively.
  
  if nargin<4
    EXACT_COPY = false;
  end
  
  N = params.N;
  Nx = params.Nx;
  Ny = params.Ny;
  if isfield(params,'rate_move_base')
    Q = params.rate_move_base*ones(N);
  else
    Q = zeros(N);
  end
  
  geometrics.doorsize=doorsize;
  
  % Positions of neurons
  dx = 1/Nx;
  dy = 1/Ny;
  Px1 = dx/2:dx:1;
  Py1 = dy/2:dy:1;  
  Px = repmat(Px1,Ny,1);
  Px = (Px(:))';
  Py = repmat(Py1,1,Nx);
  clear Px1, Py1;
  
  % 2D indices of neurons
  Ix1 = 1:Nx;
  Iy1 = 1:Ny;
  Ix = repmat(Ix1,Ny,1);
  Ix = (Ix(:))';
  Iy = repmat(Iy1,1,Nx);
  clear Ix1, Iy1;
  
  % Q-Matrix acc. to neighborhood and context
  for v1=1:N
    for v2 = 1:N
      if v1~=v2
        vec1 = [Ix(v1);Iy(v1)];
        vec2 = [Ix(v2);Iy(v2)];
        dist = norm(vec1-vec2);
        % fist make weak transitions between neighbors (also diagonal)
        if dist<sqrt(2)+0.001 
          if not(((Ix(v1)==Nx/2)&&(Ix(v2)==Nx/2+1))||((Ix(v2)==Nx/2)&&(Ix(v1)==Nx/2+1))) % Wall
            Q(v1,v2)=params.rate_move_neighbors;
          end
          if (Ix(v1)==Nx/2)&&(Ix(v2)==Nx/2+1)&&(Iy(v1)>Ny-doorsize)&&(Iy(v2)>Ny-doorsize)
            Q(v1,v2)=params.rate_move_neighbors; 
          end
        end
        % Now context-dependent transitions
        if dist<1.001 % direct neighbors
          if not(((Ix(v1)==Nx/2)&&(Ix(v2)==Nx/2+1))||((Ix(v2)==Nx/2)&&(Ix(v1)==Nx/2+1))) % Wall
            switch context
             case 1 % rightward movement
              if Ix(v2)==Ix(v1)+1
                Q(v1,v2)=params.rate_move;
              end
             case 2 % downward movement
              if Iy(v2)==Iy(v1)-1
                Q(v1,v2)=params.rate_move;
              end
             case 3 % leftward movement
              if Ix(v2)==Ix(v1)-1
                Q(v1,v2)=params.rate_move;
              end
             case 4 % upward movement
              if Iy(v2)==Iy(v1)+1
                Q(v1,v2)=params.rate_move;
              end
             otherwise  
              fprintf('**************************************\n')
              fprintf('ERROR: Only four contexts possible!!!!\n\n')
            end   
          end
          %% Door
          switch context
           case 1 % rightward movement
            if (Ix(v1)==Nx/2)&&(Ix(v2)==Nx/2+1)&&(Iy(v1)>Ny-doorsize)&&(Iy(v2)>Ny-doorsize)
              Q(v1,v2)=params.rate_move; 
            end
           case 3 % leftward movement
            if (Ix(v2)==Nx/2)&&(Ix(v1)==Nx/2+1)&&(Iy(v1)>Ny-doorsize)&&(Iy(v2)>Ny-doorsize)
              Q(v1,v2)=params.rate_move;
            end
          end
        end
      end
    end
  end
  geometrics.Px=Px; % Px(i)... x-position of i-th state
  geometrics.Py=Py; % Py(i)... y-position of i-th state
  geometrics.Ix=Ix; % Ix(i)... x-Index of i-th state
  geometrics.Iy=Iy; % Iy(i)... y-Index of i-th state
  
  %% Observables
  Ox1 = params.Ox1;
  Ox2 = params.Ox2;
  Oy = params.Oy;
  sigmas = params.O_sigmas;
  
  M = length(Oy);
  observables.M = M;
  observables.x1 = Ox1;
  observables.x2 = Ox2;
  observables.y = Oy;
  observables.f_max = 50;
  observables.sigmas = sigmas;
  observables.two_sigmas2 = 2*sigmas.^2;
  observables.f_offset=0.1;
  observables.stim_shadow = 0.75; % Above this y-coordinate, the agent does not get any stimuli apart from offset rate
  lambda = zeros(M,N);
  for v=1:N
    v_agent = [Px(v);Py(v)];
    lambda(:,v) = calc_maze_rate(v_agent,observables);
  end
  if EXACT_COPY
    for i=1:Ny/2 % the lower half have exactly the same lambdas
      for j=1:Nx/2
        lambda(:,i+N/2+Ny*(j-1))=lambda(:,i+Ny*(j-1));
      end
    end 
  end
  
  
    
