# Supplementary material for: Ensembles of Spiking Neurons with Noise Support Optimal Probabilistic Inference in a Dynamically Changing Environment
Source: PLoS Comput Biol. 2014 Oct 23;10(10):e1003859. doi: 10.1371/journal.pcbi.1003859 (PMC4207607; doi:10.1371/journal.pcbi.1003859)
Supplement: Dataset S1 — Matlab source files for all simulations. (ZIP) [file pcbi.1003859.s001.zip › SuppData_S1/fig10_self_localization/util_functions/calc_maze_rate.m]

function rate = calc_maze_rate(v_agent,observables)
  
  if (v_agent(1)<0.5)
    x_obs = observables.x1;
  else
    x_obs = observables.x2;
  end
  M = observables.M;
  rate = zeros(M,1);
  f_max = observables.f_max-observables.f_offset;
  if v_agent(2)<observables.stim_shadow
    for i=1:M
      v_obs = [x_obs(i); observables.y(i)];
      rate(i) = f_max*exp( -((v_obs-v_agent)'*(v_obs-v_agent))/observables.two_sigmas2(i) );
    end
  end
  rate = rate+observables.f_offset;
    
