# Supplementary material for: Ensembles of Spiking Neurons with Noise Support Optimal Probabilistic Inference in a Dynamically Changing Environment
Source: PLoS Comput Biol. 2014 Oct 23;10(10):e1003859. doi: 10.1371/journal.pcbi.1003859 (PMC4207607; doi:10.1371/journal.pcbi.1003859)
Supplement: Dataset S1 — Matlab source files for all simulations. (ZIP) [file pcbi.1003859.s001.zip › SuppData_S1/fig10_self_localization/util_functions/draw_observations_navigation.m]

function [Y,rates] = draw_observations_navigation(X,dt,obs)
  
  time_steps = size(X,2);
  Y = zeros(obs.M,time_steps);
  rates = zeros(obs.M,time_steps);
  for t=1:time_steps
    rates(:,t) = calc_maze_rate(X(:,t),obs);
  end
  for t=1:time_steps
    prob = rates(:,t)*dt;
    Y(:,t) = rand(obs.M,1)<prob;
  end
  
