# Supplementary material for: Ensembles of Spiking Neurons with Noise Support Optimal Probabilistic Inference in a Dynamically Changing Environment
Source: PLoS Comput Biol. 2014 Oct 23;10(10):e1003859. doi: 10.1371/journal.pcbi.1003859 (PMC4207607; doi:10.1371/journal.pcbi.1003859)
Supplement: Dataset S1 — Matlab source files for all simulations. (ZIP) [file pcbi.1003859.s001.zip › SuppData_S1/fig10_self_localization/util_functions/draw_states_navigation.m]

function X = draw_states_navigation(positions, T,dt)
  
  time_steps = round(T/dt);
  X = zeros(2,time_steps);
  
  Npoints = size(positions,2);
  X(:,1) = positions(:,1);
  deT = round(time_steps/(Npoints-1));
  t=2;
  for tt=2:Npoints
    dv = (positions(:,tt)-positions(:,tt-1))/deT;
    for i=1:deT
      X(:,t) = X(:,t-1)+dv;
      t=t+1;
    end
  end
  X = X(:,1:time_steps);
