# Supplementary material for: Ensembles of Spiking Neurons with Noise Support Optimal Probabilistic Inference in a Dynamically Changing Environment
Source: PLoS Comput Biol. 2014 Oct 23;10(10):e1003859. doi: 10.1371/journal.pcbi.1003859 (PMC4207607; doi:10.1371/journal.pcbi.1003859)
Supplement: Dataset S1 — Matlab source files for all simulations. (ZIP) [file pcbi.1003859.s001.zip › SuppData_S1/fig10_self_localization/util_functions/play_navigation_movie.m]

function play_navigation_movie(X,P_state,delta,geometrics,params)
  
  figure;
  hold on;
  dt = params.dt;
  N=params.N;
  Nx=params.Nx;
  Ny=params.Ny;
  dst = round(delta/dt);
  tt = 1;
  Tst = size(X,2);
  while tt<=Tst
    clf; hold on;
    PP = reshape(P_state(:,tt),params.Ny,params.Nx);
    xx = (1:Nx)/Nx;
    xx = xx-xx(1)/2;
    yy = (1:Ny)/Ny;
    yy = yy-yy(1)/2;
    imagesc(xx,yy,PP);
    colorbar;
    hold on;
    plot(X(1,tt),X(2,tt),'x','markersize',5,'color','k');
    xlim([0,1]);
    ylim([0,1]);
    pause;
    tt = tt+dst;
  end
  
    
  
