# Supplementary material for: Ensembles of Spiking Neurons with Noise Support Optimal Probabilistic Inference in a Dynamically Changing Environment
Source: PLoS Comput Biol. 2014 Oct 23;10(10):e1003859. doi: 10.1371/journal.pcbi.1003859 (PMC4207607; doi:10.1371/journal.pcbi.1003859)
Supplement: Dataset S1 — Matlab source files for all simulations. (ZIP) [file pcbi.1003859.s001.zip › SuppData_S1/fig10_self_localization/util_functions/plot_circle.m]

function h = plot_circle(x,y,r,c)

hold on
th = 0:pi/50:2*pi;
xunit = r * cos(th) + x;
yunit = r * sin(th) + y;
h = plot(xunit, yunit,'color',c,'linewidth',2);
