# Supplementary material for: Ensembles of Spiking Neurons with Noise Support Optimal Probabilistic Inference in a Dynamically Changing Environment
Source: PLoS Comput Biol. 2014 Oct 23;10(10):e1003859. doi: 10.1371/journal.pcbi.1003859 (PMC4207607; doi:10.1371/journal.pcbi.1003859)
Supplement: Dataset S1 — Matlab source files for all simulations. (ZIP) [file pcbi.1003859.s001.zip › SuppData_S1/fig10_self_localization/util_functions/plot_geometry_arrows.m]

function plot_geometry_arrows(params,Q,geometrics,observables)
  % This function uses the arrow function (c)1995-2009, Dr. Erik A. Johnson <JohnsonE@usc.edu>
  % The arrow function is not included in this distribution and commented out.
  % To generate the plot with arrows, get the arrow function from http://www.usc.edu/civil_eng/johnsone/
  % and uncomment the arrow-command below
  
  hold on;
  xlim([-.01,1.01]);
  ylim([-.01,1.01]);
  
  % plot neighbor base
  col = [.8, .8, .8];
  for i=1:params.N
    for j=1:params.N
      if Q(i,j)==params.rate_move_neighbors
        plot([geometrics.Px(i),geometrics.Px(j)],[geometrics.Py(i),geometrics.Py(j)],'color',col);
      end
    end
  end
  % plot context-dependent
  col = [.3, .3, .3];
  for i=1:params.N
    for j=1:params.N
      if Q(i,j)==params.rate_move
        %arrow([geometrics.Px(i),geometrics.Py(i)],[geometrics.Px(j),geometrics.Py(j)],'Length',5,'TipAngle',30,'EdgeColor',col,'FaceColor',col);
      end
    end
  end
  for i=1:length(geometrics.Px)
    plot(geometrics.Px(i),geometrics.Py(i),'k.','markersize',4);
  end
 
 cm = hsv;
 dc = floor(length(cm)/observables.M);
 col = 0;
 for i=1:observables.M
   col = col+dc;
   if observables.x1(i)>-100
     plot_circle(observables.x1(i),observables.y(i),observables.sigmas(i),cm(col,:));
   end
   if observables.x2(i)>-100
     plot_circle(observables.x2(i),observables.y(i),observables.sigmas(i),cm(col,:));
   end
 end
 plot([.5,1,1,0,0,.5,.5],[0,0,1,1,0,0,.8],'k','linewidth',2);
 xlim([-.01,1.01]);
 ylim([-.01,1.01]);
 axis('square');
