# Supplementary material for: Ensembles of Spiking Neurons with Noise Support Optimal Probabilistic Inference in a Dynamically Changing Environment
Source: PLoS Comput Biol. 2014 Oct 23;10(10):e1003859. doi: 10.1371/journal.pcbi.1003859 (PMC4207607; doi:10.1371/journal.pcbi.1003859)
Supplement: Dataset S1 — Matlab source files for all simulations. (ZIP) [file pcbi.1003859.s001.zip › SuppData_S1/fig10_self_localization/util_functions/plot_navigation_probs.m]

function plot_navigation_probs(X,P_state,t, t_delta,geometrics,params,max_p,CB)
  
  if nargin<8
    CB = false; % color bar
  end
  hold on;
  dt = params.dt;
  N=params.N;
  Nx=params.Nx;
  Ny=params.Ny;
  tn  = round(t/dt);
  dst = round(t_delta/dt);
  t_pos = t+t_delta/2;
  t_pos_n = round(t_pos/dt);

  P_mean = mean(P_state(:,tn:tn+dst),2);
  PP = reshape(P_mean,params.Ny,params.Nx);
  xx = (1:Nx)/Nx;
  xx = xx-xx(1)/2;
  yy = (1:Ny)/Ny;
  yy = yy-yy(1)/2;
  imagesc(xx,yy,PP,[0 max_p]);
  if CB, colorbar('east'); end
  hold on;
  plot(X(1,1:t_pos_n),X(2,1:t_pos_n),'linewidth',1,'color','w');
  plot(X(1,t_pos_n),X(2,t_pos_n),'.','markersize',25,'color','w');
  xlim([0,1]);
  ylim([0,1]);
  set(gca,'xcolor','w','ycolor','w','xtick',[],'ytick',[]);
  axis('square');
  plot([.5,1,1,0,0,.5,.5],[0,0,1,1,0,0,.8],'k','linewidth',2);
  xlim([-.01,1.01]);
  ylim([-.01,1.01]);
  xlabel(sprintf('t=%dms',round(t_pos*1000)),'color','k','fontsize',12);
    
  
