# Supplementary material for: Ensembles of Spiking Neurons with Noise Support Optimal Probabilistic Inference in a Dynamically Changing Environment
Source: PLoS Comput Biol. 2014 Oct 23;10(10):e1003859. doi: 10.1371/journal.pcbi.1003859 (PMC4207607; doi:10.1371/journal.pcbi.1003859)
Supplement: Dataset S1 — Matlab source files for all simulations. (ZIP) [file pcbi.1003859.s001.zip › SuppData_S1/fig11_cisek_context/ff_probs_cisek_state.m]

function [lambda] = ff_probs_cisek_state(Nstates,Ndir,Ncol,prob)
  % defines the probabilites lambda of the observables in the HMM.
  % lambda(i,j) = p(y_t=i|x_t=j) for observed y_t and hidden state x_t
  % observables: 1 to Ndir.......spatial cue (SC) color 1; 
  %              Ndir+1:2*Ndir...spatial cue (SC) color 2;
  %              next ...........color cue (CC) color 1; 
  %              next ...........color cue (CC) color 2; 
  %              next...Fixate
  
  N = Nstates; %Nb. of hidden states x and z
  M = Ndir*Ncol+Ncol+1; %Nb. of observables y (1-Nhidden...SC; Nhidden+(1,2)...CC; Nhidden+3...Fixate)
  lambda = zeros(M,N); % lambda(i,j) = prob(y_i=1 | x_j=1)
  
  lambda(end,1) = 1; % fixate for CHT state
  lambda(end,3) = 1; % fixate for MEM state
  lambda(1:2*Ndir,2) = 1/(2*Ndir); % spatial cue for SC state
  lambda(2*Ndir+1:2*Ndir+2,4) = 1/2; % color cue for CC state
  
  for i=1:N
    lambda(:,i)=lambda(:,i)/(sum(lambda(:,i)));
  end
  
