# Supplementary material for: Ensembles of Spiking Neurons with Noise Support Optimal Probabilistic Inference in a Dynamically Changing Environment
Source: PLoS Comput Biol. 2014 Oct 23;10(10):e1003859. doi: 10.1371/journal.pcbi.1003859 (PMC4207607; doi:10.1371/journal.pcbi.1003859)
Supplement: Dataset S1 — Matlab source files for all simulations. (ZIP) [file pcbi.1003859.s001.zip › SuppData_S1/fig11_cisek_context/make_fig_cisek_context.m]

clear all
close all

addpath ../PF_sharedfiles/

load data_spf_cisek_context.mat

figure;
set(gcf,'color','w')

SetFigureSize_2(gcf,30,15.7)

%%%%%%%%%%%%%%%%%%%%%%%%%%%%%
% Background image
%%%%%%%%%%%%%%%%%%%%%%%%%%%%%

ha = axes('units','normalized','position',[0 0 1 1]);
% Move the background axes to the bottom
uistack(ha,'bottom');

img_circ = imread('circuit_schema_cisek_context.png','png','BackgroundColor',[1,1,1]);
image(img_circ);
set(gca,'xcolor','w','ycolor','w','xtick',[],'ytick',[]);
axis('image')

%%%%%%%%%%%%%%%%%%%%%%%%%%%%%
% Input
%%%%%%%%%%%%%%%%%%%%%%%%%%%%%

xs = 0.55; xl = 0.435;
axes('position',[xs,0.685,xl,0.22])
hold on;
set(gca,'FontSize',12);
zv = 0;
for i=1:size(Spikes,1)
  zv = zv+1;
  idx = find(Spikes(i,:));
  if ~isempty(idx)
    plot(idx*params.dt,i*ones(length(idx)),'k.','markersize',6);
  end
end
ylim([0,i]);
colgr = [0.6,0.6,0.6];
x = Times.CHT;
plot([x, x],[0,i],'color',colgr,'linewidth',2);
x=x+Times.SC;
plot([x, x],[0,i],'color',colgr,'linewidth',2);
x = x+Times.MEM;
plot([x,x],[0,i],'color',colgr,'linewidth',2);
x = x+Times.CC;
plot([x,x],[0,i],'color',colgr,'linewidth',2);
x = x+Times.CHT;
plot([x, x],[0,i],'color',colgr,'linewidth',2);
x=x+Times.SC;
plot([x, x],[0,i],'color',colgr,'linewidth',2);
x = x+Times.MEM;
plot([x,x],[0,i],'color',colgr,'linewidth',2);
x = x+Times.CC;
plot([x,x],[0,i],'color',colgr,'linewidth',2);
xlim([0,2*(Times.CHT+Times.SC+Times.MEM+Times.CC)]);
%ylabel('neuron index','FontSize',12);
set(gca,'ytick',[]);
set(gca,'xtick',[]);

%%%%%%%%%%%%%%%%%%%%%%%%%%%%%
% Epoch-Network (Context)
%%%%%%%%%%%%%%%%%%%%%%%%%%%%%
axes('position',[xs,0.39,xl,0.22])
hold on;
set(gca,'FontSize',12);
zv = 0;
for i=1:50:size(C,1)
  zv = zv+1;
  idx = find(C(i,:));
  if ~isempty(idx)
    plot(idx*params.dt,i*ones(length(idx)),'k.','markersize',6);
  end
end
ylim([0,i]);
x = Times.CHT;
plot([x, x],[0,i],'color',colgr,'linewidth',2);
x=x+Times.SC;
plot([x, x],[0,i],'color',colgr,'linewidth',2);
x = x+Times.MEM;
plot([x,x],[0,i],'color',colgr,'linewidth',2);
x = x+Times.CC;
plot([x,x],[0,i],'color',colgr,'linewidth',2);
x = x+Times.CHT;
plot([x, x],[0,i],'color',colgr,'linewidth',2);
x=x+Times.SC;
plot([x, x],[0,i],'color',colgr,'linewidth',2);
x = x+Times.MEM;
plot([x,x],[0,i],'color',colgr,'linewidth',2);
x = x+Times.CC;
plot([x,x],[0,i],'color',colgr,'linewidth',2);
xlim([0,2*(Times.CHT+Times.SC+Times.MEM+Times.CC)]);
set(gca,'ytick',[]);
set(gca,'xtick',[]);

%%%%%%%%%%%%%%%%%%%%%%%%%%%%%
% Readout-Network
%%%%%%%%%%%%%%%%%%%%%%%%%%%%%
axes('position',[xs,0.09,xl,0.23])
hold on;
set(gca,'FontSize',12);
zv = 0;
for i=1:5:size(Z_mot,1)
  zv = zv+1;
  idx = find(Z_mot(i,:));
  if ~isempty(idx)
    plot(idx*params.dt,i*ones(length(idx)),'k.');
  end
end
ylim([0,i]);
x = Times.CHT;
plot([x, x],[0,i],'color',colgr,'linewidth',2);
x=x+Times.SC;
plot([x, x],[0,i],'color',colgr,'linewidth',2);
x = x+Times.MEM;
plot([x,x],[0,i],'color',colgr,'linewidth',2);
x = x+Times.CC;
plot([x,x],[0,i],'color',colgr,'linewidth',2);
x = x+Times.CHT;
plot([x, x],[0,i],'color',colgr,'linewidth',2);
x=x+Times.SC;
plot([x, x],[0,i],'color',colgr,'linewidth',2);
x = x+Times.MEM;
plot([x,x],[0,i],'color',colgr,'linewidth',2);
x = x+Times.CC;
plot([x,x],[0,i],'color',colgr,'linewidth',2);
xlim([0,2*(Times.CHT+Times.SC+Times.MEM+Times.CC)]);
set(gca,'ytick',[]);
set(gca,'xtick',[0,0.5,1,1.5,2]);
xlabel('t [s]','FontSize',12);

addpath ../PF_sharedfiles/
if  save_query('Save Figure [y/n]?')
  print('-depsc','cisek_context.eps');
end
