# Supplementary material for: Ensembles of Spiking Neurons with Noise Support Optimal Probabilistic Inference in a Dynamically Changing Environment
Source: PLoS Comput Biol. 2014 Oct 23;10(10):e1003859. doi: 10.1371/journal.pcbi.1003859 (PMC4207607; doi:10.1371/journal.pcbi.1003859)
Supplement: Dataset S1 — Matlab source files for all simulations. (ZIP) [file pcbi.1003859.s001.zip › SuppData_S1/fig11_cisek_context/spf_cisek_context.m]

%%%%%%%%%%%%%%%%%%%%%%%%%%%%%%%%%%%%%%%%%%%%%%%%%%%%%%%%%%%%%%%
% spf_cisek_context.m
% Simulation for Figure 11 in
% Legenstein and Maass 2014
% Ensembles of spiking neurons with noise support optimal
% probabilistic inference in a dynamically changing environment
%%%%%%%%%%%%%%%%%%%%%%%%%%%%%%%%%%%%%%%%%%%%%%%%%%%%%%%%%%%%%%%

close all
clear all

addpath ../PF_sharedfiles/

%%%%%%%%%%%%%%%%%%%%%%%%%%%%%%%%%%%%%%%%%
%% Parameters
%%%%%%%%%%%%%%%%%%%%%%%%%%%%%%%%%%%%%%%%%
params.dt = 0.5e-3;

Ndir = 8;            % Nb. of directions
Ncol = 2;            % Nb. of colors
Nnrn_per_input = 20; % Nb. of neurons per observable
Nhidden_state = 4;   % Nb. of hidden states for context
Nhidden = Ndir*Ncol; % Nb. of hidden states for color-direction pairs
Nobserv = (Ndir*Ncol+Ncol+1); %Nb. of observables y (1-Nhidden...SC; Nhidden+(1,2)...CC; Nhidden+3...Fixate)

params.N_runs = 1;   % Nb. of simulation runs
params.N = Nhidden;  
params.N_state = Nhidden_state; 
params.M = Nobserv; 
params.K = 400;          % estimation sample size
params.Knrn = 1000;      % Nb. of neurons per hidden state
params.norm_fact = 500;  % for lateral inhibition. I_0^lat = params.norm_fact/params.K
params.EPSP_length_tau = 0.02; % tau = length of EPSPs [sec]
params.rho_0 = 1/params.EPSP_length_tau;

params.K_state = 400;    % estimation sample size (context)
params.Knrn_state = 1000;% Nb. of neurons per hidden state (context)

params.N_ctxt = 4;                    % Nb. of context
params.Knrn_ctxt = params.Knrn_state; % Nb. of neurons per context
params.Knrn_mot = 100;                % Nb. of neurons per state for motor readout
params.K_mot = 80;                    % estimation sample size for motor readout

N = params.N;
N_state = params.N_state;
M = params.M;
K = params.K;
Knrn = params.Knrn;
K_state = params.K_state;
Knrn_state = params.Knrn_state;

%% Parameters for experiment timing (in sec)
Times.CHT = 0.25; 
Times.SC = 0.25; 
Times.MEM = 0.25; 
Times.CC = 0.25; 

prob_col = 1; % Prob. to observe the corresponding color in a p-c state

params.rho_inp = 5;      % rate of input population neurons
rho_noinp = 0.1;         % rate of input population neurons when inactive

params.SEED = 2;  % pick a reproduceable trial
rand('twister',params.SEED);

% Context-dependent dynamics model
Q1 = zeros(Nhidden); % for storage
Q2 = 1*ones(Nhidden); % for mixing
[mu1, mu_d1] = get_mus(Q1,params);
[mu2, mu_d2] = get_mus(Q2,params);
mu_nw(:,:,1)= mu2; % first context is CHT -> mix it
for i=2:4, mu_nw(:,:,i)= mu1; end % other context should store
params.mu_nw = mu_nw;

% Dynamics model for context
Q_state = zeros(Nhidden_state);
Q_state(1,2) = 5;
Q_state(2,3) = 5;
Q_state(3,4) = 5;
Q_state(4,1) = 5;
q_state = sum(Q_state,2); % diagonal elements of Q (negaive)
mu_state = Q_state';
mu_state = mu_state+diag(params.rho_0-q_state);
params.mu_state = mu_state;

%% Define lambda (observation model)
lambda = ff_probs_cisek_fixate(Ndir,Ncol,prob_col);
lambda = lambda(:,1:end-1);
lambda_nw = lambda;
lambda_nw = lambda_nw*params.rho_inp;
lambda_nw(lambda_nw==0)=rho_noinp;
%% replicate inputs for more input neurons per line
lambda_nw2 = [];
for i=1:size(lambda_nw,1)
  for j=1:Nnrn_per_input
    lambda_nw2 = [lambda_nw2;lambda_nw(i,:)];
  end
end
lambda_nw = lambda_nw2;
clear lambda_nw2;
params.M = size(lambda_nw,1); % Adapt number of input neurons

params.lambda = lambda;

%% Define lambda (observation model) for context
lambda_state = ff_probs_cisek_state(N_state,Ndir,Ncol,prob_col);
lambda_nw_state = lambda_state;
lambda_nw_state(lambda_nw_state==0)=0.02;
lambda_nw_state = lambda_nw_state*params.rho_inp;
%% replicate inputs for more input neurons per line
lambda_nw_state2 = [];
for i=1:size(lambda_nw_state,1)
  for j=1:Nnrn_per_input
    lambda_nw_state2 = [lambda_nw_state2;lambda_nw_state(i,:)];
  end
end
lambda_nw_state = lambda_nw_state2;
clear lambda_nw_state2;

errors = zeros(params.N_runs,1);
probs = zeros(params.N_runs,1);
err = zeros(1,params.N_runs);

% Noninformative prior for the context-dependent network
prior_state = ones(Nhidden,1)/Nhidden; 
% Initially, the context network is in the CHT state (fixation before cues are shown)
prior_state_state = zeros(Nhidden_state,1); 
prior_state_state(1) = 1;
lambda_mot = ff_probs_cisek_mot(Nhidden,Knrn,Ndir);

% Weights for action readout circuit
W_mot = ff_weights_motor(params.Knrn_mot,lambda_mot);

params_state = params;
params_state.N = params.N_state;
params_state.mu = params.mu_state;
params_state.K = params.K_state;
params_state.Knrn = params.Knrn_state;

for run = 1:params.N_runs
  % state for first trial
  [X1,Y1] = draw_states_and_observations_cisek_simple(Times,params.dt,Ndir,Ncol,mu1,lambda,1,4); 
  % state for second trial
  [X2,Y2] = draw_states_and_observations_cisek_simple(Times,params.dt,Ndir,Ncol,mu1,lambda,0,3); 
  % Trials are shown successively
  X = [X1, X2];
  Y = [Y1, Y2];
  [S_renew, Spikes] = spikify_observations_2(Y,rho_noinp,params.rho_inp,params.dt,params.dt,0.02,true,Nnrn_per_input);

  STATE = true; % Use the context-estimation network
  if STATE
    [C, U, pZ, Zstate_syn,pZ_ev,Zstate_syn_tr] = run_spf_full_linear_logweights4(params_state,Spikes,mu_state,lambda_nw_state, prior_state_state);
    a(1,:) = sum(Zstate_syn(1:Knrn_state,:));
    a(2,:) = sum(Zstate_syn(Knrn_state+1:2*Knrn_state,:));
    a(3,:) = sum(Zstate_syn(2*Knrn_state+1:3*Knrn_state,:));
    a(4,:) = sum(Zstate_syn(3*Knrn_state+1:4*Knrn_state,:));
    figure; plot(a');
  end
  [Z, U, pZ, Zstate_syn,pZ_ev,Zstate_syn_tr] = run_spf_context_elementwise(params,Spikes,C,mu_nw,lambda_nw, prior_state);
  
% Motor output
  [Z_mot, pZ_mot] = run_neural_readout_lin(params,Zstate_syn,W_mot);
  Zsum = sum(Zstate_syn,1);
  Zsum(Zsum==0) = 1;
  Znorm = Zstate_syn;
  for i=1:size(Znorm,1)
    Znorm(i,:)= Znorm(i,:)./Zsum;
  end
  Snorm = zeros(N,size(Znorm,2));
  for i=1:N
    Snorm(i,:) = sum(Znorm((i-1)*Knrn+1:i*Knrn,:),1);
  end
  Ssmooth = [];
  for i=1:floor(size(Snorm,2)/50)
    Ssmooth = [Ssmooth,mean(Snorm(:,(i-1)*50+1:i*50),2)];
  end
  X_est = zeros(size(Snorm));
  for t=1:size(Snorm,2)
    [dummy,m] = max(Snorm(:,t));
    X_est(m(1),t)=1;
  end
  err(run) = find(X(:,end))~=find(X_est(:,end));
  if err(run)
    fprintf('-');
  else
    fprintf('+');
  end
end

fprintf('\n');

if save_query()
  fname = sprintf('data_spf_cisek_context.mat');
  save(fname,'params','Spikes','C','Z_mot');
  fprintf('Results saved.\n');
else
  fprintf('Results not saved.\n');
end
