# Supplementary material for: Ensembles of Spiking Neurons with Noise Support Optimal Probabilistic Inference in a Dynamically Changing Environment
Source: PLoS Comput Biol. 2014 Oct 23;10(10):e1003859. doi: 10.1371/journal.pcbi.1003859 (PMC4207607; doi:10.1371/journal.pcbi.1003859)
Supplement: Dataset S1 — Matlab source files for all simulations. (ZIP) [file pcbi.1003859.s001.zip › SuppData_S1/PF_sharedfiles/draw_context_spikes.m]

function C = draw_context_spikes(Ctxt,params)

  N_ctxt = params.N_ctxt;
  Knrn_ctxt = params.Knrn_ctxt;
  T = size(Ctxt,2);
  Nnrns = N_ctxt*Knrn_ctxt;
  pp = params.rho_ctxt*params.dt;
  
  C = zeros(Nnrns,T);  
  pc = zeros(Nnrns,1);
  for t=1:T
    for c=1:N_ctxt
      pc((c-1)*Knrn_ctxt+1:c*Knrn_ctxt) = pp*Ctxt(c,t);
    end
    C(:,t) = draw_vec_indep(pc);
  end
  
