# Supplementary material for: Ensembles of Spiking Neurons with Noise Support Optimal Probabilistic Inference in a Dynamically Changing Environment
Source: PLoS Comput Biol. 2014 Oct 23;10(10):e1003859. doi: 10.1371/journal.pcbi.1003859 (PMC4207607; doi:10.1371/journal.pcbi.1003859)
Supplement: Dataset S1 — Matlab source files for all simulations. (ZIP) [file pcbi.1003859.s001.zip › SuppData_S1/PF_sharedfiles/draw_observations_only3.m]

function Y = draw_observations_only3(X,dt,lambda,SINGLE_OBSERVATION)
  %% For given state sequence X, draw observations according to lambda
  %% SINGLE_OBSERVATION...if True, make sure that there is only a single observation per time step
  
  if nargin<4, SINGLE_OBSERVATION=false; end
  
  M = size(lambda,1);
  T = size(X,2);
  Y = zeros(M,T);
  lambda_sc = dt*lambda;
  
  for t=1:T
    py = lambda_sc*X(:,t);
    two_obs = true;
    while two_obs
      y = draw_vec_indep(py);
      if SINGLE_OBSERVATION 
        two_obs = (sum(y)>1);
      else
        two_obs = false;
      end 
    end
    Y(:,t) = y;
  end
  
