# Supplementary material for: Ensembles of Spiking Neurons with Noise Support Optimal Probabilistic Inference in a Dynamically Changing Environment
Source: PLoS Comput Biol. 2014 Oct 23;10(10):e1003859. doi: 10.1371/journal.pcbi.1003859 (PMC4207607; doi:10.1371/journal.pcbi.1003859)
Supplement: Dataset S1 — Matlab source files for all simulations. (ZIP) [file pcbi.1003859.s001.zip › SuppData_S1/PF_sharedfiles/draw_states_and_observations_cisek_simple.m]

function [X,Y] = draw_states_and_observations_cisek_simple(Times,dt,Ndir,Ncol,mu,lambda,act_col,act_state)
  %% act_col either 0 or 1
  %% act_state in {1,Ndir}
  %% if given, the color and direction is defined by them, otherwise drawn randomly
  % Times: times for individual epochs of the experiment in sec
  T_CHT = ceil(Times.CHT/dt);
  T_SC = ceil(Times.SC/dt);
  T_MEM = ceil(Times.MEM/dt);
  T_CC = ceil(Times.CC/dt);
  T = T_CHT+T_SC+T_MEM+T_CC;
  N = size(mu,1);
  M = size(lambda,1);
  
  X = zeros(N,T);
  if nargin < 8
    act_state = randint(1,1,Ndir)+1;
  end
  if nargin <7
    act_col = randint(1,1,Ncol);
  end
  if act_col==0
    X(act_state,:)=1;
  else
    X(Ndir+mod(act_state+ceil(Ndir/2)-1,Ndir)+1,:)=1;
  end
  
  Y = zeros(M,T);
  T_inc = T_CHT;
  % Fixate
  Y(end,1:T_CHT)=1;
  % Spatial Cue 1
  Y(act_state,T_inc+1:T_inc+T_SC)=1; 
  % Spatial Cue 2
  Y(Ndir+mod(act_state+ceil(Ndir/2)-1,Ndir)+1,T_inc+1:T_inc+T_SC)=1; 
  T_inc = T_inc + T_SC;
  % Mem
  Y(end,T_inc+1:T_inc+T_MEM)=1; 
  T_inc = T_inc + T_MEM;
  % Color Cue
  Y(Ndir*Ncol+1+act_col,T_inc+1:T)=1;
    
