# Supplementary material for: Ensembles of Spiking Neurons with Noise Support Optimal Probabilistic Inference in a Dynamically Changing Environment
Source: PLoS Comput Biol. 2014 Oct 23;10(10):e1003859. doi: 10.1371/journal.pcbi.1003859 (PMC4207607; doi:10.1371/journal.pcbi.1003859)
Supplement: Dataset S1 — Matlab source files for all simulations. (ZIP) [file pcbi.1003859.s001.zip › SuppData_S1/PF_sharedfiles/draw_states_only.m]

function [X] = draw_states_only(Tsim,dt,mu,refr_time)
  %% Draw state according to markov chain defined by mu
  %% Do not draw new state within refr_time [default: no refractory time]
  if nargin<4
    refr_time = dt;
  end
  T = round(Tsim/dt);
  refr_steps = round(refr_time/dt);
  N = size(mu,1);
  X = zeros(N,T);
  X(1,1) = 1; % start in state 0
  
  t = 2;
  while t<=T
    p = mu * X(:,t-1);
    x = draw_vec(p);
    if find(x)==find(X(:,t-1))
      X(:,t)= x;
      t=t+1;
    else
      X(:,t:t+refr_steps-1)= repmat(x,1,refr_steps);
      t = t+refr_steps;
    end
  end
  X = X(:,1:T);
  
