# Supplementary material for: Ensembles of Spiking Neurons with Noise Support Optimal Probabilistic Inference in a Dynamically Changing Environment
Source: PLoS Comput Biol. 2014 Oct 23;10(10):e1003859. doi: 10.1371/journal.pcbi.1003859 (PMC4207607; doi:10.1371/journal.pcbi.1003859)
Supplement: Dataset S1 — Matlab source files for all simulations. (ZIP) [file pcbi.1003859.s001.zip › SuppData_S1/PF_sharedfiles/draw_vec.m]

function y=draw_vec(p)
  % draw a binary vector with exactly one 1 according to p
  % sum(p)=1;
  
  y = zeros(size(p));
  pc = cumsum(p);
  r = rand(1);
  yt = r<=pc;
  tmp = find(yt);
  y(tmp(1))=1;
  
