# Supplementary material for: Ensembles of Spiking Neurons with Noise Support Optimal Probabilistic Inference in a Dynamically Changing Environment
Source: PLoS Comput Biol. 2014 Oct 23;10(10):e1003859. doi: 10.1371/journal.pcbi.1003859 (PMC4207607; doi:10.1371/journal.pcbi.1003859)
Supplement: Dataset S1 — Matlab source files for all simulations. (ZIP) [file pcbi.1003859.s001.zip › SuppData_S1/PF_sharedfiles/draw_vec_indep.m]

function y=draw_vec_indep(p)
  % draw a binary vector according to p, each dimension independently
  % sum(p)=1;
  
  N = length(p);
  y = zeros(N,1);
  r = rand(N,1);
  y(r<p) = 1;
  
