# Supplementary material for: Ensembles of Spiking Neurons with Noise Support Optimal Probabilistic Inference in a Dynamically Changing Environment
Source: PLoS Comput Biol. 2014 Oct 23;10(10):e1003859. doi: 10.1371/journal.pcbi.1003859 (PMC4207607; doi:10.1371/journal.pcbi.1003859)
Supplement: Dataset S1 — Matlab source files for all simulations. (ZIP) [file pcbi.1003859.s001.zip › SuppData_S1/PF_sharedfiles/estimate_state.m]

function [X_est,err,probs] = estimate_state(Zstate,X)
  %% Compute estimated state sequence from Zstate
  %% Compare to X and compute error
  
  [Nout,Tout] = size(X);
  [Nin,Tin] = size(Zstate);
  deltaT = round(Tin/Tout);
  K = round(Nin/Nout);
  S = zeros(Nin,Tout);
  
  for t=1:Tout
    S(:,t) = mean(Zstate(:,(t-1)*deltaT+1:t*deltaT),2);
  end
  dec_matr = zeros(Nout,Nin); % Matrix that maps neurons to corresponding causes
  for i=1:Nout
    dec_matr(i,(i-1)*K+1:i*K)=1;
  end
  S = dec_matr*S;
  [val,idx] = max(S);
  [val,idx_true] = max(X);
  probs = zeros(Tout,1);
  for i=1:Tout
    probs(i) = S(idx_true(i),i);
  end
  probs = probs/K;
  err = (idx~=idx_true);
  X_est = zeros(Nout,Tout);
  for i=1:Tout
    X_est(idx(i),i) = 1;
  end
  
