# Supplementary material for: Ensembles of Spiking Neurons with Noise Support Optimal Probabilistic Inference in a Dynamically Changing Environment
Source: PLoS Comput Biol. 2014 Oct 23;10(10):e1003859. doi: 10.1371/journal.pcbi.1003859 (PMC4207607; doi:10.1371/journal.pcbi.1003859)
Supplement: Dataset S1 — Matlab source files for all simulations. (ZIP) [file pcbi.1003859.s001.zip › SuppData_S1/PF_sharedfiles/est_error.m]

function [err, X_est, Snorm] = est_error(params,Zstate_syn,X,S)
  %% Compute error between state sequence X and circuit state estimate Zstate_syn
  %% Error is fraction of incorrectly classified states
  
  Zsum = sum(Zstate_syn,1);
  Zsum(Zsum==0) = 1;
  Znorm = Zstate_syn;
  for i=1:size(Znorm,1)
    Znorm(i,:)= Znorm(i,:)./Zsum;
  end
  Snorm = zeros(params.N,size(Znorm,2));
  for i=1:params.N
    Snorm(i,:) = sum(Znorm((i-1)*params.Knrn+1:i*params.Knrn,:),1);
  end
  X_est = zeros(size(Snorm));
  for t=1:size(Snorm,2)
    [dummy,m] = max(Snorm(:,t));
    X_est(m(1),t)=1;
  end
  X_t = repmat(X,params.dt_generate/params.dt,1);
  X_t = reshape(X_t,params.N,size(S,2));
  n_err = 0;
  for i=1:size(X_t,2)
    if find(X_t(:,i))~=find(X_est(:,i))
      n_err = n_err+1;
    end
  end
  err = n_err/size(X_t,2);  
  
