# Supplementary material for: Ensembles of Spiking Neurons with Noise Support Optimal Probabilistic Inference in a Dynamically Changing Environment
Source: PLoS Comput Biol. 2014 Oct 23;10(10):e1003859. doi: 10.1371/journal.pcbi.1003859 (PMC4207607; doi:10.1371/journal.pcbi.1003859)
Supplement: Dataset S1 — Matlab source files for all simulations. (ZIP) [file pcbi.1003859.s001.zip › SuppData_S1/PF_sharedfiles/ff_probs_cisek_mot.m]

function [lambda] = ff_probs_cisek_mot(Nhid,K,Ndir)
  % defines the probabilites lambda of the reward given action and state
  % lambda(i,j) = p(R|x_t=i,a=j) for observed y_t and hidden state x_t
  
  N = Ndir; %Nb. of hidden states x and z
  M = Nhid*K; %Nb. of observables y (1-Nhidden...SC; Nhidden+(1,2)...CC; Nhidden+3...Fixate)
  lambda = 1*zeros(M,N); % lambda(i,j) = prob(y_i=1 | x_j=1)
  
  for i = 1:N
    lambda((i-1)*K+1:i*K,i) = 1;
    lambda(N*K+(i-1)*K+1:N*K+i*K,i) = 1;
  end
  
