# Supplementary material for: Ensembles of Spiking Neurons with Noise Support Optimal Probabilistic Inference in a Dynamically Changing Environment
Source: PLoS Comput Biol. 2014 Oct 23;10(10):e1003859. doi: 10.1371/journal.pcbi.1003859 (PMC4207607; doi:10.1371/journal.pcbi.1003859)
Supplement: Dataset S1 — Matlab source files for all simulations. (ZIP) [file pcbi.1003859.s001.zip › SuppData_S1/PF_sharedfiles/ff_rates_complex.m]

function [lambda] = ff_rates_complex(N,M,observ_params)
  % defines the rates lambda of the observables in the HMM.
  % lambda(i,j) = rate for observation y_t=i given hidden state x_t=j
  % observ_params(i) ... Parameters for obervations of i-th hidden state
  % observ_params(i).type = 'gauss' or 'uniform'
  %           gauss = mixture of Gaussians
  %           observ_params(i).params.{means,stds}....means and stds for the Gaussians (each a vector)
  %           uniform = uniform distribution
  %           observ_params(i).NORMALIZE_RATES... if TRUE, the sum of rates over all observables will be normalized
  %           to observ_params(i).params.rho
  
  lambda = zeros(M,N); 
  for j = 1:N
    if ~isfield(observ_params(j).params,'offset'), observ_params(j).params.offset = 0; end
    if strcmp(observ_params(j).type,'uniform')
      lambda(:,j) = observ_params(j).params.rho;
    elseif strcmp(observ_params(j).type,'gauss')
      if ~isfield(observ_params(j).params,'const_add'), observ_params(j).params.const_add = 0; end
      n_gauss = length(observ_params(j).params.means);
      lambda(:,j) = observ_params(j).params.const_add;
      for k=1:n_gauss
        mm = observ_params(j).params.means(k);
        ss = observ_params(j).params.stds(k);
        for i = 1:M
          lambda(i,j) = lambda(i,j) + observ_params(j).params.rho*exp(-(i-mm)^2/(2*ss^2));
        end
      end
    elseif strcmp(observ_params(j).type,'gauss_weighted')
      n_gauss = length(observ_params(j).params.means);
      for k=1:n_gauss
        mm = observ_params(j).params.means(k);
        ss = observ_params(j).params.stds(k);
        ww = observ_params(j).params.w(k);
        for i = 1:M
          lambda(i,j) = lambda(i,j) + observ_params(j).params.rho*ww*exp(-(i-mm)^2/(2*ss^2));
        end
      end
    end
    %% Normalize rates
    if observ_params(j).params.NORMALIZE_RATES
      lambda(:,j)=observ_params(j).params.rho*lambda(:,j)/(sum(lambda(:,j)));
    end
    lambda(:,j) = lambda(:,j)+observ_params(j).params.offset; 
  end
