# Supplementary material for: Ensembles of Spiking Neurons with Noise Support Optimal Probabilistic Inference in a Dynamically Changing Environment
Source: PLoS Comput Biol. 2014 Oct 23;10(10):e1003859. doi: 10.1371/journal.pcbi.1003859 (PMC4207607; doi:10.1371/journal.pcbi.1003859)
Supplement: Dataset S1 — Matlab source files for all simulations. (ZIP) [file pcbi.1003859.s001.zip › SuppData_S1/PF_sharedfiles/ff_rates_gauss.m]

function [lambda] = ff_rates_gauss(N,M,sigma, means, rho_inp_0,NORMALIZE_RATES,offset)
  % defines the probabilites lambda of the observables in the HMM.
  % lambda(i,j) = rate of evidence neuron i for state j
  % NORMALIZE_RATES... if TRUE, the sum of rates over all observables will be normalized to equal rho_inp_0
  %                    if FALSE, the maximal rate will be rho_inp_0
  
  if nargin<6
    offset = 0;
  end
  lambda = zeros(M,N); % lambda(i,j) = prob(y_i=1 | x_j=1)
  prob_scale = 1;
  for j = 1:N
    for i = 1:M
      lambda(i,j) = rho_inp_0*exp(-(i-means(j))^2/(2*sigma^2));
    end
    if NORMALIZE_RATES
      lambda(:,j)=rho_inp_0*lambda(:,j)/(sum(lambda(:,j)));
    end
    lambda(:,j)=lambda(:,j)+offset;
  end
  
