# Supplementary material for: Ensembles of Spiking Neurons with Noise Support Optimal Probabilistic Inference in a Dynamically Changing Environment
Source: PLoS Comput Biol. 2014 Oct 23;10(10):e1003859. doi: 10.1371/journal.pcbi.1003859 (PMC4207607; doi:10.1371/journal.pcbi.1003859)
Supplement: Dataset S1 — Matlab source files for all simulations. (ZIP) [file pcbi.1003859.s001.zip › SuppData_S1/PF_sharedfiles/ff_weights_motor.m]

function lambda_w = ff_weights_motor(K,lambda)
  %% from feed-forward-probabilities (see ff_probs_gauss), derive the network weights
  %% for the ff connections.
  %% lambda_w(i,j) = weight from input j to neuron i.
    
  lambda_w = [];
  for i=1:size(lambda,2)
    lambda_w = [lambda_w;repmat(lambda(:,i)',K,1)];
  end
  
