# Supplementary material for: Ensembles of Spiking Neurons with Noise Support Optimal Probabilistic Inference in a Dynamically Changing Environment
Source: PLoS Comput Biol. 2014 Oct 23;10(10):e1003859. doi: 10.1371/journal.pcbi.1003859 (PMC4207607; doi:10.1371/journal.pcbi.1003859)
Supplement: Dataset S1 — Matlab source files for all simulations. (ZIP) [file pcbi.1003859.s001.zip › SuppData_S1/PF_sharedfiles/get_mus.m]

function [mu, mu_d] = get_mus(Q,params)
  %% Compute mu from generator matrix
  %% mu is for spiking network
  %% mu_d is for generator
    
  q = sum(Q,2); % diagonal elements of Q (negaive)
  mu = Q';
  mu = mu+diag(params.rho_0-q);

  %% for generator
  mu_d = mu*params.dt;
  mu_d = mu_d.*(1-eye(params.N));
  mu_d = mu_d+diag(1-sum(mu_d,2));
