# Supplementary material for: Ensembles of Spiking Neurons with Noise Support Optimal Probabilistic Inference in a Dynamically Changing Environment
Source: PLoS Comput Biol. 2014 Oct 23;10(10):e1003859. doi: 10.1371/journal.pcbi.1003859 (PMC4207607; doi:10.1371/journal.pcbi.1003859)
Supplement: Dataset S1 — Matlab source files for all simulations. (ZIP) [file pcbi.1003859.s001.zip › SuppData_S1/PF_sharedfiles/markov_model_move.m]

function mu = markov_model_move(N,p_stay)
  mu = zeros(N,N);
  p_change = 1-p_stay;
  for i = 1:N
    mu(i,i) = p_stay;
  end
  for i=1:N-1
    mu(i+1,i) = p_change;
  end
  mu(1,N) = p_change;
