# Supplementary material for: Ensembles of Spiking Neurons with Noise Support Optimal Probabilistic Inference in a Dynamically Changing Environment
Source: PLoS Comput Biol. 2014 Oct 23;10(10):e1003859. doi: 10.1371/journal.pcbi.1003859 (PMC4207607; doi:10.1371/journal.pcbi.1003859)
Supplement: Dataset S1 — Matlab source files for all simulations. (ZIP) [file pcbi.1003859.s001.zip › SuppData_S1/PF_sharedfiles/plot_hmm_spikes.m]

function [] = plot_hmm_spikes(results,nrn_skip)

  if nargin<2, nrn_skip=5; end
  
  Z = results.Z;
  X = results.X;
  Spikes = results.Spikes;
  params = results.params;
  dt = results.params.dt;

  figure;
  SetFigureSize(gcf,18,22);
  N_subplots=4;
  
  % Plot input spikes
  subplot(N_subplots,1,1);
  hold on;
  set(gca,'fontsize',12);

  % plot true state
  dt_gen = results.params.dt_generate;
  [val,max_state] = max(results.params.lambda');
  for i=1:size(X,2)
    y = find(X(:,i));
    idx = find(max_state==y);
    for j = idx
      R = rectangle('Position',[i*dt_gen-dt_gen/2 size(Spikes,1)+1-j-0.5 dt_gen 1],'FaceColor','g','EdgeColor','g');
    end
  end

  % plot input spikes
  zv = 0;
  for i=1:size(Spikes,1)
    zv = zv+1;
    idx = find(Spikes(i,:));
    if ~isempty(idx)
      plot(idx*dt,size(Spikes,1)+1-i*ones(length(idx)),'k.','markersize',6);
      plot(idx*dt,size(Spikes,1)+1-i*ones(length(idx)),'k.','markersize',6);
    end
  end
  ylim([0,i]);
  ylabel('Input neurons','FontSize',12);
  set(gca,'ytick',[])
  set(gca,'xtick',[])
  xlim([-dt,results.params.T]);

  % Network spikes
  subplot(N_subplots,1,2);
  hold on;
  set(gca,'fontsize',12);
  zv = 0;
  for i=1:nrn_skip:size(Z,1)
    zv = zv+1;
    idx = find(Z(i,:));
    if ~isempty(idx)
      plot(idx*dt,size(Z,1)+1-i*ones(length(idx)),'k.','markersize',6);
      plot(idx*dt,size(Z,1)+1-i*ones(length(idx)),'k.','markersize',6);
    end
  end
  ylim([0,i]);
  ylabel('Network neurons','FontSize',12);
  set(gca,'ytick',[])
  set(gca,'xtick',[])

  % Network belief
  subplot(N_subplots,1,3);
  imagesc(results.Snorm);
  ylabel('Network belief','FontSize',12);
  set(gca,'ytick',[])
  set(gca,'xtick',[])

  % Estimated state
  X_est = results.X_est;
  expand_fact = size(X_est,2)/size(X,2);
  X_ = repmat(X,expand_fact,1);
  X_ = reshape(X_,size(X,1),size(X_est,2));
  err =hardlim(X_est-X_-0.01);
  X_est_err = X_est-err*0.25;
  
  Tmax = dt*size(Spikes,2);
  t = dt:dt:Tmax;
  subplot(N_subplots,1,4);
  set(gca,'fontsize',12);
  err = X_est-X_;
  imagesc(t,1:4,(X_est_err));
  ylabel('Estimated state','FontSize',12);
  xlabel('t [s]','FontSize',12);
  set(gca,'ytick',[])
