# Supplementary material for: Ensembles of Spiking Neurons with Noise Support Optimal Probabilistic Inference in a Dynamically Changing Environment
Source: PLoS Comput Biol. 2014 Oct 23;10(10):e1003859. doi: 10.1371/journal.pcbi.1003859 (PMC4207607; doi:10.1371/journal.pcbi.1003859)
Supplement: Dataset S1 — Matlab source files for all simulations. (ZIP) [file pcbi.1003859.s001.zip › SuppData_S1/PF_sharedfiles/run_neural_readout_lin.m]

function [Z, P] = run_neural_readout_lin(params,Y,W)
 
  rho0 = params.rho_0;
  dt = params.dt;
    
  T = size(Y,2);
  N_in = size(Y,1);
  N_nrn = size(W,1);
  
  W = params.K_mot*rho0/(params.K*params.Knrn_mot)*W;
    
  P = W*Y;
  
  P = P*dt;
  Z = zeros(N_nrn,T);
  for t=1:T
    Z(:,t)=draw_vec_indep(P(:,t));
  end
