# Supplementary material for: Ensembles of Spiking Neurons with Noise Support Optimal Probabilistic Inference in a Dynamically Changing Environment
Source: PLoS Comput Biol. 2014 Oct 23;10(10):e1003859. doi: 10.1371/journal.pcbi.1003859 (PMC4207607; doi:10.1371/journal.pcbi.1003859)
Supplement: Dataset S1 — Matlab source files for all simulations. (ZIP) [file pcbi.1003859.s001.zip › SuppData_S1/PF_sharedfiles/run_optimal_bobrowski_context.m]

function [X_est, P, err, probs] = run_optimal_bobrowski_context(X,Y,C,lambda,Q,dt,prior_state,epsp_len)
  
  N = size(X,1);
  M = size(Y,1);
  T = size(X,2);
  q = zeros(size(Q));
  for i=1:size(Q,3)
    q(:,:,i) = Q(:,:,i)-diag(sum(Q(:,:,i),2));
  end

  if nargin<7
    pX = ones(N,1)/N; 
  else
    pX = prior_state;
  end
  if nargin<8
    epsp_len = 0;
  end
  
  if epsp_len>0
    %% Finite input steps
    epsp_steps = round(epsp_len/dt);
    for i=1:M
      yy = Y(i,:);
      yy = conv(yy,ones(1,epsp_steps));
      Y(i,:) = yy(1:T);
    end
  end
  
  P = zeros(N,T);
  y = zeros(M,1); % input layer neuron
  lambda_w = (lambda-1)';
  if epsp_len>0
    lambda_w = log(lambda')/epsp_steps;
  end
  b = sum(lambda)';
  
  %% Simulate
  p=zeros(N,1);
  p(1)=1;
  for t = 1:T
    y = Y(:,t);
    q_act = q(:,:,find(C(:,t)));
    p = pX+dt*q_act'*pX+(lambda_w*y).*pX-dt*b.*pX;
    p = max(p,0);
    pX = p/sum(p);
    P(:,t) = pX; 
  end 

  [val,idx] = max(P);
  X_est = zeros(N,T);
  for i=1:T
    X_est(idx(i),i) = 1;
  end

  [val,idx_true] = max(X);
  probs = zeros(T,1);
  for i=1:T
    probs(i) = P(idx_true(i),i);
  end
  err = (idx~=idx_true);
  
