# Supplementary material for: Ensembles of Spiking Neurons with Noise Support Optimal Probabilistic Inference in a Dynamically Changing Environment
Source: PLoS Comput Biol. 2014 Oct 23;10(10):e1003859. doi: 10.1371/journal.pcbi.1003859 (PMC4207607; doi:10.1371/journal.pcbi.1003859)
Supplement: Dataset S1 — Matlab source files for all simulations. (ZIP) [file pcbi.1003859.s001.zip › SuppData_S1/PF_sharedfiles/run_spf_context_elementwise.m]

function [Z_ev, U, pZ_tr, Zstate_syn_ev, pZ_ev, Zstate_syn_tr, Z_tr, mempot_tr,mempot_ev,prob_ev] = run_spf_context_elementwise(params,S,C,mu,lambda, prior_state)
  
  %% Spiking particle filter with context (elementwise context)
  %% mu should be the state-transition weights
  %  Two layers of neurons with params.Knrn*params.N neurons, and estimation sample size params.K 
  %             The first params.Knrn neurons are for state 1
  %             the next params.Knrn for state 2 etc.
  % transition-layer: computes state transitions
  % evidence-layer:   integrates evidence from observations
  % params........struct with parameters
  % S.............spikes of evidence neurons
  % S.............spikes of context neurons
  % mu............state-transition weights. mu(i,j,c) is transition for context c
  % lambda........observation-rates (evidence)
  % prior_state...prior state for initialization
  % implement context neurons and change of transitions in various contexts
  % A context is acknowledged if any of the context neurons spikes
  
  %%%%%%%%%%%%%%%%%%%%%%%%%%%%%%%%%%%%%%%%%%
  %% Internal switches
  %%%%%%%%%%%%%%%%%%%%%%%%%%%%%%%%%%%%%%%%%%
  if ~isfield(params,'RECORD_FULL'), params.RECORD_FULL=false;  end  
  RECORD_FULL = params.RECORD_FULL;
    
  %%%%%%%%%%%%%%%%%%%%%%%%%%%%%%%%%%%%%%%%%%
  %% Input Parameters
  %%%%%%%%%%%%%%%%%%%%%%%%%%%%%%%%%%%%%%%%%%
  rho_0 = params.rho_0;      % Scales the firing rate of neurons
  dt = params.dt;            % Simulation time step
  if ~isfield(params,'Knrn'), params.Knrn=params.K; end    % Nb neurons per hidden state
  Knrn = params.Knrn;
  if ~isfield(params,'tau_epsp'),    params.tau_epsp=1/rho_0;  end % Length of EPSPs
  if ~isfield(params,'tau_epsp_in'),    params.tau_epsp_in=1/rho_0;  end % Length of Evidence EPSPs
  if ~isfield(params,'INIT_RAND'),    params.INIT_RAND=true;  end % Activity is initialized randomly according to prior state
  if ~isfield(params,'delay'),    params.delay=0;  end % delay is simulation time step
  if ~isfield(params,'Knorm_fact'),    params.Knorm_fact=1.0;  end % should always be 1.0
  if ~params.INIT_RAND, fprintf('**********\nWARNING: INIT_RAND is false\n**********\n'); end
  N_ctxt = params.N_ctxt;       % Nb. of contexts
  Knrn_ctxt = params.Knrn_ctxt; % Nb. of neurons per context
  
  tau_epsp = params.tau_epsp;
  tau_epsp_in = params.tau_epsp_in;
  delay_cnt = round(params.delay/dt);
  
  if tau_epsp~=(1/rho_0), fprintf('**********\nWARNING: tau_epsp not equal to 1/rho_0\n**********\n'); end
  N = params.N; % number of states
  M = params.M; % number of input neurons
  M_ctxt = params.N_ctxt*params.Knrn_ctxt; % Nb. context neurons total
  T = size(S,2); % number of time steps
  if nargin<6
    prior_state = []; % uniform prior over states
  end  
  if isempty(prior_state)
    prior_state = ones(N,1)/N; % uniform prior over staes
  end
  
  
  %%%%%%%%%%%%%%%%%%%%%%%%%%%%%%%%%%%%%%%%%%
  %% Internal Constants derived from input
  %%%%%%%%%%%%%%%%%%%%%%%%%%%%%%%%%%%%%%%%%%
  N_nrn = Knrn*N;   % number of neurons for evidence
  N_nrn_tr = N_nrn*N_ctxt;  % number of neurons for transition (incl. context)
  
  nEPSP = round(tau_epsp/dt);
  EPSPinc = nEPSP-1;
  EPSPinc_del = delay_cnt+nEPSP-1;
  nEPSPin = round(tau_epsp_in/dt);
  %% Log-evidence weights
  W_evidence = log(lambda'); 
  W_evidence = W_evidence-min(W_evidence(:));  % shift to non-negative values
  b_evidence = (max(sum(lambda))-sum(lambda)')*params.dt;  % compute evidence bias
  b_evidence = round(b_evidence*10000)/10000; % avoid numerical problems for b close to zero
  
  %%%%%%%%%%%%%%%%%%%%%%%%%%%%%%%%%%%%%%%%%%
  % Recording variables
  %%%%%%%%%%%%%%%%%%%%%%%%%%%%%%%%%%%%%%%%%%
  Zstate_syn_ev = zeros(N_nrn,T); % neuron synaptic output state record 
  Z_tr = zeros(N_nrn_tr,T); 
  Z_ev = zeros(N_nrn,T); 
  if RECORD_FULL
    pZ_tr = zeros(N_nrn_tr,T); 
    pZ_ev = zeros(N_nrn,T); 
    U = zeros(N_nrn,T); % neuron potential record of neurons
  else
    pZ_tr = [];
    pZ_ev = [];
    U = [];
  end
  
  %%%%%%%%%%%%%%%%%%%%%%%%%%%%%%%%%%%%%%%%%%
  % Internally generated connection matrices
  %%%%%%%%%%%%%%%%%%%%%%%%%%%%%%%%%%%%%%%%%%
  
  % generate transition-weight-matrix
  M_transition = zeros(N*N_ctxt,N_nrn);
  for context = 1:N_ctxt
    for from_state = 1:N
      for k_from = 1:Knrn
        for to_state = 1:N
          from_idx = get_state_index(from_state,k_from,Knrn);
          M_transition(to_state+(context-1)*N,from_idx) = mu(to_state,from_state,context)/Knrn; 
        end
      end
    end
  end
  
  %%%%%%%%%%%%%%%%%%%%%%%%%%%%%%%%%%%%%%%%%%%%%
  %% Init variables for simulation
  %%%%%%%%%%%%%%%%%%%%%%%%%%%%%%%%%%%%%%%%%%%%%
  
  u = zeros(N_nrn_tr,1); % neuron potential of transition circuit
  p_transition = zeros(N_nrn_tr,1); % prob of firing of transition neurons
  z_transition = zeros(N_nrn_tr,1); % spike output of transition neurons
  syn_in_cnt = zeros(M,1); % synaptic input from observables
  syn_in = zeros(M,1); % synaptic input from observables
  mempot_tr = zeros(T,1);
  mempot_ev = zeros(T,1);
  prob_ev = zeros(T,1);
  
  % Draw initial state according to prior state:
  prior_probs = zeros(N_nrn,1);
  for i=1:N
    prior_probs((i-1)*Knrn+1:i*Knrn) = prior_state(i)*params.K/Knrn;
  end  
  z = draw_vec_indep(prior_probs); %% draw state z = neuron output
  syn_out = z; % synaptic output of evidence circuit
  Syn_out_transition = zeros(N_nrn_tr,T+nEPSP);
  Syn_out_transition_delay = zeros(N_nrn_tr,T+nEPSP+delay_cnt);
  Syn_out_evidence = zeros(N_nrn,T+nEPSP+delay_cnt);
  if params.INIT_RAND
    idx_on = find(z==1);
    n_on = length(idx_on);
    % transition
    rand_num = randint(1,n_on,nEPSP);
    for i=1:n_on
      Syn_out_transition(idx_on(i),1:rand_num(i))=1;
      Syn_out_transition_delay(idx_on(i),1:rand_num(i))=1;
    end
    % evidence
    rand_num = randint(1,n_on,nEPSP);
    for i=1:n_on
      Syn_out_evidence(idx_on(i),1:rand_num(i))=1;
    end
  else    
    Syn_out_transition = zeros(N_nrn_tr,T+nEPSP);
    Syn_out_transition(z==1,1:nEPSP)=1;
    Syn_out_transition_delay(z==1,1:nEPSP)=1;
    Syn_out_evidence = zeros(N_nrn,T+nEPSP);
    Syn_out_evidence(z==1,1:nEPSP)=1;
  end
  syn_ctxt_cnt = zeros(M_ctxt,1);
  mempot_transition = zeros(N_nrn_tr,1); 
  u_evidence = zeros(N_nrn,1);
  %%%%%%%%%%%%%%%%%%%%%%%%%%%%%%%%%%%%%%%%%%%%%
  %% Simulate
  %%%%%%%%%%%%%%%%%%%%%%%%%%%%%%%%%%%%%%%%%%%%%
  Knorm = params.K*params.Knorm_fact;
  for t = 1:T
    %% Context
    syn_ctxt_cnt(C(:,t)==1) = nEPSPin;
    syn_ctxt = zeros(M_ctxt,1);
    syn_ctxt(syn_ctxt_cnt>0) = 1;
    
    Ctxt = zeros(1,N_ctxt);
    for i=1:N_ctxt
      if any(syn_ctxt((i-1)*Knrn_ctxt+1:i*Knrn_ctxt))
        Ctxt(i) = 1;
      end
    end
    
    %% compute transition particle probabilities
    %% add EPSPs from recurrent feedback
    zv = 0;
    mempot_transition = zeros(N_nrn_tr,1);
    for j=1:N_ctxt
      if Ctxt(j)
        for i=1:N
          zv = zv+1;
          mempot_transition((zv-1)*Knrn+1:zv*Knrn) = (M_transition(zv,:)*syn_out(:)).*syn_ctxt((j-1)*Knrn_ctxt+1:j*Knrn_ctxt);
        end
      else 
        zv = zv+N;
      end
    end
    mempot_tr(t)=mempot_transition(1);
    p_transition = dt*mempot_transition;
    % Draw spikes for transition kWTA
    z_transition = draw_vec_indep(p_transition);   
    
    % Update synaptic output of transition-kwta
    Syn_out_transition(z_transition==1,t:t+EPSPinc)=Syn_out_transition(z_transition==1,t:t+EPSPinc)+1;
    Syn_out_transition_delay(z_transition==1,t+delay_cnt:t+EPSPinc_del)=Syn_out_transition_delay(z_transition==1,t+delay_cnt:t+EPSPinc_del)+1;

    %%%%%%%%%%%%%%%%%%%%%%%%%%%%%%%%%%%%%
    % Integrate evidence from observables
    %%%%%%%%%%%%%%%%%%%%%%%%%%%%%%%%%%%%%
    syn_in_cnt(S(:,t)==1) = nEPSPin;
    syn_in = zeros(M,1);
    syn_in(syn_in_cnt>0) = 1;
    
    norm_ev = params.norm_fact*dt*((sum(syn_out)/Knorm)-1);    
    for i=1:N
      u_evidence((i-1)*Knrn+1:i*Knrn) = 1/nEPSP * (1+ W_evidence(i,:) * syn_in)+b_evidence(i)-norm_ev;
    end
    sotd = zeros(N_nrn,1);
    for i=1:N_ctxt
      sotd = sotd+Syn_out_transition_delay((i-1)*N_nrn+1:i*N_nrn,t);
    end
    u_evidence(sotd==0)=0;
    u_evidence(u_evidence<0) = 0;
    p_evidence = u_evidence;
    mempot_ev(t) = u_evidence(1);
    prob_ev(t) = p_evidence(1);
    z_evidence = draw_vec_indep(p_evidence);
    %%%%%%%%%%%%%%%%%%%%%%%%%%%%%%%%%%%%%%%%%%%%%%%%%%%
    Syn_out_evidence(z_evidence==1,t+delay_cnt:t+EPSPinc_del)=Syn_out_evidence(z_evidence==1,t+delay_cnt:t+EPSPinc_del)+1;
    syn_out = Syn_out_evidence(:,t);
    z = z_evidence;

    %%%%%%%%%%%%%%%%%%%%%%%%%%%%%%%%%%%%%
    % Update synaptic currents
    %%%%%%%%%%%%%%%%%%%%%%%%%%%%%%%%%%%%%    
    syn_in_cnt = syn_in_cnt-1;
    syn_in_cnt(syn_in_cnt<0)=0;
    syn_ctxt_cnt = syn_ctxt_cnt-1;
    syn_ctxt_cnt(syn_ctxt_cnt<0)=0;
    
    % Record variables
    Z_ev(:,t) = z;
    Z_tr(:,t) = z_transition;
    Zstate_syn_ev(:,t) = syn_out;
    if RECORD_FULL
      U(:,t) = u;
      pZ_tr(:,t) = p_transition;
      pZ_ev(:,t) = p_evidence;
    end
  end 
  Zstate_syn_tr = Syn_out_transition(:,1:T);
