# Supplementary material for: Ensembles of Spiking Neurons with Noise Support Optimal Probabilistic Inference in a Dynamically Changing Environment
Source: PLoS Comput Biol. 2014 Oct 23;10(10):e1003859. doi: 10.1371/journal.pcbi.1003859 (PMC4207607; doi:10.1371/journal.pcbi.1003859)
Supplement: Dataset S1 — Matlab source files for all simulations. (ZIP) [file pcbi.1003859.s001.zip › SuppData_S1/PF_sharedfiles/run_spf_full_linear_logweights4_test.m]

function [lateral_inhibition_buffer, Z_ev, U, pZ_tr, Zstate_syn_ev, pZ_ev, Zstate_syn_tr, Z_tr, mempot_tr,mempot_ev,prob_ev] = run_spf_full_linear_logweights4_test(params,S,mu,lambda, prior_state)
  
  %% Spiking particle filter
  %% implements also log-normally distributed weights, exponential EPSPs, and delayed inhibition
  %% mu should be the state-transition weights
  %  Two layers of neurons with params.Knrn*params.N neurons, and estimation sample size params.K 
  %             The first params.Knrn neurons are for state 1
  %             the next params.Knrn for state 2 etc.
  % transition-layer: computes state transitions
  % evidence-layer:   integrates evidence from observations
  % params........struct with parameters
  % S.............spikes of evidence neurons
  % mu............state-transition weights
  % lambda........observation-rates (evidence)
  % prior_state...prior state for initialization
  
  %%%%%%%%%%%%%%%%%%%%%%%%%%%%%%%%%%%%%%%%%%
  %% Internal switches
  %%%%%%%%%%%%%%%%%%%%%%%%%%%%%%%%%%%%%%%%%%
  if ~isfield(params,'RECORD_FULL'), params.RECORD_FULL=false;  end  
  RECORD_FULL = params.RECORD_FULL;
    
  %%%%%%%%%%%%%%%%%%%%%%%%%%%%%%%%%%%%%%%%%%
  %% Input Parameters
  %%%%%%%%%%%%%%%%%%%%%%%%%%%%%%%%%%%%%%%%%%
  rho_0 = params.rho_0;      % Scales the firing rate of neurons
  dt = params.dt;            % Simulation time step
  if ~isfield(params,'Knrn'), params.Knrn=params.K; end    % Nb neurons per hidden state
  Knrn = params.Knrn;
  if ~isfield(params,'EXP_EPSP'),    params.EXP_EPSP=false;  end
  if ~isfield(params,'EXP_IN_EPSP'),    params.EXP_IN_EPSP=false;  end
  if ~isfield(params,'tau_epsp'),    params.tau_epsp=1/rho_0;  end % Length of EPSPs
  if ~isfield(params,'tau_epsp_in'),    params.tau_epsp_in=1/rho_0;  end % Length of Evidence EPSPs
  if ~isfield(params,'INIT_RAND'),    params.INIT_RAND=true;  end   % Activity is initialized randomly according to prior state
  if ~isfield(params,'delay'),    params.delay=0;  end  % delay is simulation time step
  if ~isfield(params,'delay_lateral_inhibition'),    params.delay_lateral_inhibition=0;  end  % delay is simulation time step
  if ~isfield(params,'delay_disinhibition'),    params.delay_disinhibition=0;  end  % delay is simulation time step
  if ~isfield(params,'Knorm_fact'),    params.Knorm_fact=1.0;  end % should always be 1.0
  if ~isfield(params, 'JITTER_TRANSITION_WEIGHTS'), params.JITTER_TRANSITION_WEIGHTS = false; end
  if ~isfield(params, 'transition_weight_jitter_std_factor'), params.transition_weight_jitter_std_factor = 0.5; end
  if ~params.INIT_RAND, fprintf('**********\nWARNING: INIT_RAND is false\n**********\n'); end
  
  tau_epsp = params.tau_epsp;
  tau_epsp_in = params.tau_epsp_in;
  delay_cnt = round(params.delay/dt);
  delay_li_cnt = round(params.delay_lateral_inhibition/dt);
  delay_di_cnt = round(params.delay_disinhibition/dt);
  
  if tau_epsp~=(1/rho_0), fprintf('**********\nWARNING: tau_epsp not equal to 1/rho_0\n**********\n'); end
  N = params.N; % number of states
  M = params.M; % number of input neurons
  T = size(S,2); % number of time steps
  if nargin<5
    prior_state = []; % uniform prior over states
  end  
  if isempty(prior_state)
    prior_state = ones(N,1)/N; % uniform prior over staes
  end
  
  
  %%%%%%%%%%%%%%%%%%%%%%%%%%%%%%%%%%%%%%%%%%
  %% Internal Constants derived from input
  %%%%%%%%%%%%%%%%%%%%%%%%%%%%%%%%%%%%%%%%%%
  N_nrn = Knrn*N;   % number of neurons for output
  fact_epsp = exp(-dt/tau_epsp);
  fact_epsp_in = exp(-dt/tau_epsp_in);
  nEPSP = round(tau_epsp/dt);
  EPSPinc = nEPSP-1;
  EPSPinc_del = delay_cnt+nEPSP-1;
  EPSPinc_di_del = delay_di_cnt+nEPSP-1;
  nEPSPin = round(tau_epsp_in/dt);
  %% Log-evidence weights
  W_evidence = log(lambda'); 
  W_evidence = W_evidence-min(W_evidence(:)); % shift to non-negative values
  b_evidence = (max(sum(lambda))-sum(lambda)')*params.dt; % compute evidence bias
  b_evidence = round(b_evidence*10000)/10000; % avoid numerical problems for b close to zero
  
  %%%%%%%%%%%%%%%%%%%%%%%%%%%%%%%%%%%%%%%%%%
  % Recording variables
  %%%%%%%%%%%%%%%%%%%%%%%%%%%%%%%%%%%%%%%%%%
  Zstate_syn_ev = zeros(N_nrn,T); % neuron synaptic output state record 
  Z_tr = zeros(N_nrn,T); 
  Z_ev = zeros(N_nrn,T); 
  if RECORD_FULL
    pZ_tr = zeros(N_nrn,T); 
    pZ_ev = zeros(N_nrn,T); 
    U = zeros(N_nrn,T); % neuron potential record of expanded k-WTA neurons
  else
    pZ_tr = [];
    pZ_ev = [];
    U = [];
  end
  
  %%%%%%%%%%%%%%%%%%%%%%%%%%%%%%%%%%%%%%%%%%
  % Internally generated connection matrices
  %%%%%%%%%%%%%%%%%%%%%%%%%%%%%%%%%%%%%%%%%%
  
  % generate transition-weight-matrix
  M_transition = zeros(N,N_nrn);
  if params.JITTER_TRANSITION_WEIGHTS
    for from_state = 1:N
      for k_from = 1:Knrn
        for to_state = 1:N
          from_idx = get_state_index(from_state,k_from,Knrn);
          MU_LOGN = mu(to_state,from_state)/Knrn;
          if MU_LOGN>0  % do not jitter 0-weights
            VAR_LOGN = (MU_LOGN*params.transition_weight_jitter_std_factor)^2;
            MU = log(MU_LOGN^2 / sqrt(VAR_LOGN+MU_LOGN^2));
            SIGMA = sqrt(log(VAR_LOGN/MU_LOGN^2 + 1));
            this_weight = lognrnd(MU,SIGMA,1);
          else
            this_weight = MU_LOGN;
          end
          M_transition(to_state,from_idx) = this_weight;
        end
      end
    end
  else
    for from_state = 1:N
      for k_from = 1:Knrn
        for to_state = 1:N
          from_idx = get_state_index(from_state,k_from,Knrn);
          M_transition(to_state,from_idx) = mu(to_state,from_state)/Knrn;
        end
      end
    end
  end
  
  %%%%%%%%%%%%%%%%%%%%%%%%%%%%%%%%%%%%%%%%%%%%%
  %% Init variables for simulation
  %%%%%%%%%%%%%%%%%%%%%%%%%%%%%%%%%%%%%%%%%%%%%
  
  u = zeros(N_nrn,1); % neuron potential of transition layer
  p_transition = zeros(N_nrn,1); % prob of firing of transition neurons
  z_transition = zeros(N_nrn,1); % spike output of transition neurons
  syn_in_cnt = zeros(M,1); % synaptic input from observables
  syn_in = zeros(M,1); % synaptic input from observables
  mempot_tr = zeros(T,1);
  mempot_ev = zeros(T,1);
  prob_ev = zeros(T,1);
  
  % Draw initial state according to prior state:
  prior_probs = zeros(N_nrn,1);
  for i=1:N
    prior_probs((i-1)*Knrn+1:i*Knrn) = prior_state(i)*params.K/Knrn;
  end  
  z = draw_vec_indep(prior_probs); %% draw state z = neuron output
  syn_out = z; % synaptic output of evidence layer
  Syn_out_transition = zeros(N_nrn,T+nEPSP);
  Syn_out_transition_delay = zeros(N_nrn,T+nEPSP+delay_di_cnt);
  Syn_out_evidence = zeros(N_nrn,T+nEPSP+delay_cnt);
  syn_out_evidence = zeros(N_nrn,1);
  if params.INIT_RAND
    idx_on = find(z==1);
    n_on = length(idx_on);
    % transition
    rand_num = randint(1,n_on,nEPSP);
    for i=1:n_on
      Syn_out_transition(idx_on(i),1:rand_num(i))=1;
      Syn_out_transition_delay(idx_on(i),1:rand_num(i))=1;
    end
    % evidence
    rand_num = randint(1,n_on,nEPSP);
    for i=1:n_on
      if params.EXP_EPSP
        syn_out_evidence(idx_on(i))=exp(-rand_num(i)*dt);
      else
        Syn_out_evidence(idx_on(i),1:rand_num(i))=1;
      end
    end
  else    
    Syn_out_transition = zeros(N_nrn,T+nEPSP);
    Syn_out_transition(z==1,1:nEPSP)=1;
    Syn_out_transition_delay(z==1,1:nEPSP)=1;
    if params.EXP_EPSP
      syn_out_evidence = z;
    else
      Syn_out_evidence = zeros(N_nrn,T+nEPSP);
      Syn_out_evidence(z==1,1:nEPSP)=1;
    end
  end
  mempot_transition = zeros(N_nrn,1);
  u_evidence = zeros(N_nrn,1);
  % Buffer for delayed laterl inhibition
  lateral_inhibition_buffer = zeros(T+delay_li_cnt,1); %%%% 4.7.14
  %%%%%%%%%%%%%%%%%%%%%%%%%%%%%%%%%%%%%%%%%%%%%
  %% Simulate
  %%%%%%%%%%%%%%%%%%%%%%%%%%%%%%%%%%%%%%%%%%%%%
  Knorm = params.K*params.Knorm_fact;
  for t = 1:T
    %% compute transition particle probabilities
    %% add EPSPs from recurrent feedback
    for i=1:N
      mempot_transition((i-1)*Knrn+1:i*Knrn) = M_transition(i,:)*syn_out(:);
    end
    % mempot_transition is >=0, so no activation function has to be applied
    mempot_tr(t)=mempot_transition(1);
    p_transition = dt*mempot_transition;
    % Draw spikes for prediction layer
    z_transition = draw_vec_indep(p_transition);   

    % Update synaptic output of prediction layer
    Syn_out_transition(z_transition==1,t:t+EPSPinc)=Syn_out_transition(z_transition==1,t:t+EPSPinc)+1;
    Syn_out_transition_delay(z_transition==1,t+delay_di_cnt:t+EPSPinc_di_del)=Syn_out_transition_delay(z_transition==1,t+delay_di_cnt:t+EPSPinc_di_del)+1;
    %%%%%%%%%%%%%%%%%%%%%%%%%%%%%%%%%%%%%
    % Integrate evidence from observables
    %%%%%%%%%%%%%%%%%%%%%%%%%%%%%%%%%%%%%
    if params.EXP_IN_EPSP
      syn_in = syn_in+S(:,t);
    else
      syn_in_cnt(S(:,t)==1) = nEPSPin;
      syn_in = zeros(M,1);
      syn_in(syn_in_cnt>0) = 1;
    end
    
    norm_ev = params.norm_fact*dt*((sum(syn_out)/Knorm)-1); % Lateral inhibition
    lateral_inhibition_buffer(t+delay_li_cnt)=norm_ev; %%%% 4.7.14
    %keyboard
    for i=1:N
      %%%% 4.7.14 exchanged
      %u_evidence((i-1)*Knrn+1:i*Knrn) = 1/nEPSP * (1+ W_evidence(i,:) * syn_in)+b_evidence(i)-norm_ev;
      u_evidence((i-1)*Knrn+1:i*Knrn) = 1/nEPSP * (1+ W_evidence(i,:) * syn_in)+b_evidence(i)-lateral_inhibition_buffer(t);
    end
    u_evidence(Syn_out_transition_delay(:,t)==0)=0; % implement disinhibition directly
    u_evidence(u_evidence<0) = 0; % apply activation function f(u) = u * Theta(u)
    p_evidence = u_evidence;
    mempot_ev(t) = u_evidence(1);
    prob_ev(t) = p_evidence(1);
    z_evidence = draw_vec_indep(p_evidence);
    %%%%%%%%%%%%%%%%%%%%%%%%%%%%%%%%%%%%%%%%%%%%%%%%%%%
    if params.EXP_EPSP
      syn_out_evidence = syn_out_evidence*fact_epsp;
      syn_out_evidence(z_evidence==1) = syn_out_evidence(z_evidence==1) + 1;
      syn_out = syn_out_evidence;
    else
      Syn_out_evidence(z_evidence==1,t+delay_cnt:t+EPSPinc_del)=Syn_out_evidence(z_evidence==1,t+delay_cnt:t+EPSPinc_del)+1;
      syn_out = Syn_out_evidence(:,t);
    end
    z = z_evidence;

    %%%%%%%%%%%%%%%%%%%%%%%%%%%%%%%%%%%%%
    % Update synaptic potentials
    %%%%%%%%%%%%%%%%%%%%%%%%%%%%%%%%%%%%%   
    if params.EXP_IN_EPSP
      syn_in = syn_in*fact_epsp_in;
    else
      syn_in_cnt = syn_in_cnt-1;
      syn_in_cnt(syn_in_cnt<0)=0;
    end
    
    % Record variables
    Z_ev(:,t) = z;
    Z_tr(:,t) = z_transition;
    Zstate_syn_ev(:,t) = syn_out;
    if RECORD_FULL
      U(:,t) = u;
      pZ_tr(:,t) = p_transition;
      pZ_ev(:,t) = p_evidence;
    end
  end 
  Zstate_syn_tr = Syn_out_transition(:,1:T);
