# Supplementary material for: Ensembles of Spiking Neurons with Noise Support Optimal Probabilistic Inference in a Dynamically Changing Environment
Source: PLoS Comput Biol. 2014 Oct 23;10(10):e1003859. doi: 10.1371/journal.pcbi.1003859 (PMC4207607; doi:10.1371/journal.pcbi.1003859)
Supplement: Dataset S1 — Matlab source files for all simulations. (ZIP) [file pcbi.1003859.s001.zip › SuppData_S1/PF_sharedfiles/save_query.m]

function answ = save_query(prompt)
  
  if nargin<1,
    prompt = 'Save results [y/n]?';
  end
  str = input(prompt,'s');
  if all(str=='y')
    answ=true;
  else
    answ=false;
  end
