# Supplementary material for: Ensembles of Spiking Neurons with Noise Support Optimal Probabilistic Inference in a Dynamically Changing Environment
Source: PLoS Comput Biol. 2014 Oct 23;10(10):e1003859. doi: 10.1371/journal.pcbi.1003859 (PMC4207607; doi:10.1371/journal.pcbi.1003859)
Supplement: Dataset S1 — Matlab source files for all simulations. (ZIP) [file pcbi.1003859.s001.zip › SuppData_S1/PF_sharedfiles/SetFigureSize_2.m]

function S = SetFigureSize_2(f,w,h,Orientation,x,y);
% S = SetFigureSize(f,w,h,Orientation,x,y) sets the size of figure f to
%   a with of w centimeters and a height of h centimeters. Orientation, x
%   and y are only useful if you want to generate a ps instead of a eps
%   file. Orientation is either 'portrait' or 'landscape'. (x,y) describes
%   the position in centimeters on the a4-paper. To center the figure
%   on the paper set x and/or y to 'center'. Use SetFigureSize prior
%   to all plotting commands.

if ( nargin >= 3 )

  %
  % this is for ps print only
  %
  set(f,'PaperUnits','centimeters');
  set(f,'PaperType','A4');
  if ( nargin <= 3 )
    Orientation = 'portrait';
  end
  set(f,'PaperOrientation',Orientation);
  ps=get(f,'PaperSize');
  if ( nargin <= 5 )
    y = (ps(2)-h)/2;
  end
  if ( nargin == 6 )
    if ( isstr(y) & strcmp(upper(y),'CENTER') ) y = (ps(2)-h)/2; end
  end
  if ( nargin <= 4 )
    x = (ps(1)-w)/2;
  end    
  if ( nargin >= 5 )
    if ( isstr(x) & strcmp(upper(x),'CENTER') ) x = (ps(1)-w)/2; end
  end    
  set(f,'PaperPosition',[x y w h]);
  
  %
  % Make the size change visible on screen, but do not change
  % screen position
  %
  set(f,'Units','centimeters');
  cp=get(f,'Position');
  set(f,'Position',[cp(1) cp(2) w h]);

end
