# Supplementary material for: Ensembles of Spiking Neurons with Noise Support Optimal Probabilistic Inference in a Dynamically Changing Environment
Source: PLoS Comput Biol. 2014 Oct 23;10(10):e1003859. doi: 10.1371/journal.pcbi.1003859 (PMC4207607; doi:10.1371/journal.pcbi.1003859)
Supplement: Dataset S1 — Matlab source files for all simulations. (ZIP) [file pcbi.1003859.s001.zip › SuppData_S1/PF_sharedfiles/spikify_observations_2.m]

function [S, Spikes] = spikify_observations_2(Y,rho0,rho1,dt_in,dt_out,tau_epsp,RENEWAL,NN)
  %% Take a sequence of observations Y with time step dt_in and
  %% produce spike trains with time step dt_out and given rates rho0 (no observ) and rho1 (observation)
  %% Spikes...Spikes
  %% S........EPSPs of spikes
  %% If RENEWAL=true, EPSPs are renewal EPSPs (i.e., EPSPs do not add but act like an OR)
  %% NN.......number of spiking input neurns
  
  if nargin<8
    NN = 1;
  end
  time_epsp = round(tau_epsp/dt_out);
  M = size(Y,1); % number of original input neurons
  MN = M*NN; % number of spiking input neurns
  T_in = size(Y,2);
  Tmax = dt_in*T_in;
  T = ceil(Tmax/dt_out);
  S = zeros(MN,T);
  Spikes = zeros(MN,T);
  
  p_spike_0 = rho0*dt_out;
  p_spike_1 = rho1*dt_out;
  
  zv = 0;
  for i=1:M
    for j=1:NN
      zv = zv+1;
      t_out = dt_out/2;
      for t_out_idx=1:T
        idx_in = ceil(t_out/dt_in);
        if Y(i,idx_in)==1, p_spike=p_spike_1; else p_spike=p_spike_0; end
           % draw spike
        if RENEWAL
          if rand()<p_spike, Spikes(zv,t_out_idx)=1; S(zv,t_out_idx:min(t_out_idx+time_epsp,T)) = 1; end
        else
          if rand()<p_spike, Spikes(zv,t_out_idx)=1;, S(zv,t_out_idx:min(t_out_idx+time_epsp,T)) = S(i,t_out_idx:min(t_out_idx+time_epsp,T)) + 1; end
        end
        t_out = t_out+dt_out;
      end
    end
  end
  
